# Supplementary material for: Extra-epitopic hepatitis C virus polymorphisms confer resistance to broadly neutralizing antibodies by modulating binding to scavenger receptor B1
Source: PLoS Pathog. 2017 Feb 24;13(2):e1006235. doi: 10.1371/journal.ppat.1006235 (PMC5342271; doi:10.1371/journal.ppat.1006235)
Supplement: S1 Data — Fu values calculated from these RLU values are also shown, as are the sequence of each E1E2 variant. Each variant in the panel is assigned an arbitrary number to indicate variants that were isolated from the same study subject. (XLSX) [file ppat.1006235.s007.xlsx]

## Sheet: alldata
pp_name	indiv_col	hcv_geno	plate1IgG	plate2IgG	AR4A_1	AR4A_2	AR4A.neut	AR4A.st.dev	HC33_1	HC33_2	HC33.4.10.neut	HC33.4.10.st.dev	aa_sequence
1a001	1	1a	419356	398865	47167	57151	0.127574	0.0145775	130859	37906	0.206388	0.131437	MGCSFSIFLLAMLSCLTVPASAYQVRNSTGLYHVTNDCPNSSIVYEAADAILHTPGCVPCVREGNASRCWVAMTPTVATRDGKLPTTQLRRHIDLLVGSATLCSALYVGDLCGSVFLVGQLFTFSPRRHWTTQDCNCSIYPGHITGHRMAWDMMMNWSPTAALVMAQLLRIPQAILDMIAGAHWGVLAGIAYFFMVGNWAKVLVVLLLFAGVDAE----TYVTGGSAGHAASGLASLFTTGAKQNIQLINTNGSWHINSTALNCNDSLNTGWIAGLLYYHKFNSSGCSERLASCRPLTDFAQGWGPISYANGSGPDQRPYCWHYPPKPCGIVPAKSVCGPVYCFTPSPVVVGTTDRSGAPTYNWGENDTDVLVLNNTRPPLGNWFGCTWMNSTGFTKVC…
1a005	1	1a	5095000	4392000	505797	451905	0.101506	0.0109168	172007	191893	0.0385695	0.00410452	MGCSFSIFFLALLSCLTVPASAYQVRNSTGLYHVTNDCPNSSIVYEAADAILHTPGCVPCVREGNASRCWVAMTPTVATRDGKLPTTQLRRHIDLLVGSATLCSALYVGDLCGSVFLVGQLFTFSPRRHWTTQDCNCSIYPGHITGHRMAWDMMMNWSPTAALVMAQLLRIPQAILDMIAGAHWGVLAGIAYFSMVGNWAKVLVVLLLFAGVDAE----TYVTGGSAGHAASGLASLFTTGAKQNIQLINTNGSWHINSTALNCNDSLNTGWIAGLLYYHKFNSSGCSERLASCRPLTDFAQGWGPISYANGSGPDQRPYCWHYPPKPCGIVPAKSVCGPVYCFTPSPVVVGTTDRSGAPTYNWGENDTDVLVLNNTRPPLGNWFGCTWMNSTGFTKVC…
1a006	1	1a	843356	644832	287861	373277	0.452306	0.0974073	116668	184845	0.206275	0.0629432	MGCSFSIFLLALLSCLTVPASAYQVRNSTGLYHVTNDCPNSSIVYEAADAILHTPGCVPCVREGNASRCWVAMTPTVATRDGKLPTTQLRRHIDLLVGSATLCSALYVGDLCGSVFLVGQLFTFSPRRHWTTQDCNCSIYPGHITGHRMAWDMMMNWSPTAALVMAQLLRIPQAILDMIAGAHWGVLAGIAYFFMVGNWAKVLVVLLLFAGVDAE----TYVTGGSAGHAASGLASLFTTGAKQNIQLINTNGSWHINSTALNCNDSLNTGWIAGLLYYHKFNSSGCSERLASCRPLTDFAQGWGPISYANGSGPDQRPYCWHYPPKPCGIVPAKSVCGPVYCFTPSPVVVGTTDRSGAPTYNWGENDTDVLVLNNTRPPLGNWFGCTWMNSTGFTKVC…
1a007	1	1a	284241	348339	84297	68471	0.244005	0.0409361	51409	71797	0.196788	0.0442557	MGCSFSIFLLALLSCLTVPASAYQVRNSTGLYHVTNDCPNSSIVYEAADAILHTPGCVPCVREGNASRCWVAMTPTVATRDGKLPTTQLRRHIDLLVGSATLCSALYVGDLCGSVFLVGQLFTFSPRRHWTTQDCNCSIYPGHITGHRMAWDMMMNWSPTAALVMAQLLRIPQAILDMIAGAHWGVLAGIAYFSMVGNWAKVLVVLLLFAGVDAE----TYVTGGSAGHAASGLASLFTTGAKQNIQLINTNGSWHINSTALNCNDSLNTGWIAGLLYYHKFNSSGCSERLASCRPLTDFAQGWGPISYANGSGPDQRPYCWHYPPKPCGIVPAKSVCGPVYCFTPSPVVVGTTDRSGAPTYNWGENDTDVLVLNNTRPPLGNWFGCTWMNSTGFTKVC…
1a008	1	1a	642163	358906	300271	347149	0.703014	0.237678	146493	201532	0.437675	0.175139	MGCSFSIFLLALLSCLTVPASAYQVRNSTGLYHVTNDCPNSSIVYEAADAILHTPGCVPCVREGNASRCWVAMTPTVATRDGKLPTTQLRRHIDLLVGSATLCSALYVGDLCGSVFLVGQLFTFSPRRHWTTQDCNCSIYPGHITGHRMAWDMMMNWSPTAALVMAQLLRIPQAILDMIAGAHWGVLAGIAYFSMVGNWAKVLVVLLLFAGVDAE----TYVTGGSAGHAASGLASLFTTGAKQNIQLINTNGSWHINSTALNCNDGLNTGWIAGLLYYHKFNSSGCSERLASCRPLTDFAQGWGPISYANGSGPDQRPYCWHYPPKPCGIVPAKSVCGPVYCFTPSPVVVGTTDRSGAPTYNWGENDTDVLVLNNTRPPLGNWFGCTWMNSTGFTKVC…
1a010	1	1a	157404	113541	23280	7236	0.115659	0.0743432	190	6027	0.0235632	0.0262501	MGCSFSIFLLALLSCLTVPASAYQVRNSTGLYHVTNDCPNSSIVYEAADAILHTPGCVPCVREGNASRCWVAMTPTVATRDGKLPTTQLRRHIDLLVGSATLCSALYVGDLCGSVFLVGQLFTFSPRRHWTTQDCNCSIYPGHITGHRMAWDMMMNWSPTAALVMAQLLRIPQAILDMIAGAHWGVLAGIAYFSMVGNWAKVLVVLLLFAGVDAE----TYVTGGSAGHAASGLASLFTTGAKQNIQLINTNGSWHINSTALNCNDSLNTGWIAGLLYYHKFNSSGCSERLASCRPLTDFAQGWGPISYANGSGPDQRPYCWHYPPKPCGIVPAKSVCGPVYCFTPSPVVVGTTDRSGAPTYNWGENDTDVLVLNNTRPPLGNWFGCTWMNSTGFTKVC…
1a011	1	1a	2119000	2390000	569818	480493	0.233781	0.0281461	98548	134045	0.0517712	0.00982061	MGCSFSIFVLALLSCQTVPASAYQVRNSTGLYHVTNDCPNSSIVYEAADAILHTPGCVPCVREGNASRCWVAMTPTVATRDGKLPTTQLRRHIDLLVGSATLCSALYVGDLCGSVFLVGQLFTFSPRRHWTTQDCNCSIYPGHITGHRMAWDMMMNWSPTAALVMAQLLRIPQAILDMIAGAHWGVLAGIAYFSMVGNWAKVLVVLLLFAGVDAE----TYVTGGSAGHAASGLASLFTTGAKQNIQLINTNGSWHINSTALNCNDSLNTGWIAGLLYYHKFNSSGCSERLASCRPLTDFAQGWGPISYANGSGPDQRPYCWHYPPKPCGIVPAKSVCGPVYCFTPSPVVVGTTDRSGAPTYNWGENDTDVLVLNNTRPPLGNWFGCTWMNSTGFTKVC…
1a018	3	1a	20515	31658	13592	13773	0.549574	0.135603	9496	10141	0.394372	0.0984547	MGCSFSIFLLALLSCLTVPASAYQVRNSSGLYHVTNDCPNSSIVYETADTILHSPGCVPCVREGNTSKCWVAVAPTVATRDGKLPTTQLRRHIDLLVGSATLCSALYVGDLCGSVFLVGQLFTFSPRHHWTTQDCNCSIYPGHITGHRMAWDMMMNWSPTTALVVAQLLRVPQAIVDMIAGAHWGVLAGIAYFSMVGNWAKVLVVLLLFAGVDAT----TYTTGGSAARTMSGLTSLFQPGARQNVQLINTNGSWHINRTALNCNASLDTGWVAGLFYYNSFNSSGCPERMASCRPLADFDQGWGPITYANGSGPEHRPYCWHYPPKPCGIVPAQSVCGPVYCFTPSPVVVGTTDRLGAPTYSWGSNDTDVLVLNNTRPPLGNWFGCTWMNSSGFTKVC…
1a021	4	1a	276446	411351	47272	29040	0.115391	0.0416573	66195	149416	0.326023	0.165463	MGCSFSIFLLALLSCLTVPASAYQVRNSTGLYHVTNDCPNSSIVYEAPDTILHAPGCVPCVREGNVSRCWVAMTPTVATRDGKLPATQLRRHIDLLVGSATLCSALYVGDLCGSVFLVGQLFTFSPRRHWTTQGCNCSIYPGHITGHRMAWDMMMNWSPTTALVMAQLLRIPQAILDMFAGAHWGVLAGIAYFSMVGSWTKVLVVLLLFAGVDAE----TYTSGGVVAYGTRALTGFFSQGSNQNIQLVNSNGSWHVNRTALNCNESLTTGWLAGLFYRFKFNSSGCPERLASCRRLTDFDQGWGPISYANGSGPDQRPYCWHYPPKPCGIVPAQSVCGPVYCFTPSPVVVGTTDRSGAPTYNWGANDTDVFVLNNTRPPLGNWFGCTWMNSTGYTKVC…
1a022	4	1a	561639	357719	54907	35424	0.103339	0.0373559	126789	198836	0.372514	0.136405	MGCSFSIFLLALLSCLTVPASAYQVRNSTGLYHVTNDCPNSSIVYEAPDTILHAPGCVPCVREGNVSRCWVAMTPTVATRDGKLPATQLRRHIDLLVGSATLCSALYVGDLCGSVFLVGQLFTFSPRRHWTTQGCNCSIYPGHITGHRMAWDMMMNWSPTTALVMAQLLRIPQAILDMFAGAHWGVLAGIAYFSMVGSWTKVLVVLLLFAGVDAE----TYTSGGVVAYGTRALTGFFSQGSNQNIQLVNSNGSWHVNRTALNCNESLTTGWLAGLFYRFKFNSSGCPERLASCRRLTDFDQGWGPISYANGSGPDQRPYCWHYPPKPCGIVPAQSVCGPVYCFTPSPVVVGTTDRSGAPTYNWGANDTDVFVLNNTRPPLGNWFGCTWMNSTGYTKVC…
1a023	4	1a	260770	236095	7117	7820	0.0301368	0.00238234	20144	29812	0.100791	0.0232803	MGCSFSIFLLALLSCLTVPASAYQVRNSTGLYHVTNDCPNSSIVYEAPDTILHAPGCVPCVREGNVSRCWVAMTPTVATRDGKLPATQLRRHIDLLVGSATLCSALYVGDLCGSVFLVGQLFTFSPRRHWTTQGCNCSIYPGHITGHRMAWDMMMNWSPTTALVMAQLLRIPQAILDMFAGAHWGVLAGIAYFSMVGSWTKVLVVLLLFAGVDAE----TYTSGGVVAYGTRALTGFFSQGSNQNIQLVNSNGSWHVNRTALNCNESLTTGWLAGLFYRFKFNSSGCPERLASCRRLTDFDQGWGPISYANGSGPDQRPYCWHYPPKPCGIVPAQSVCGPVYCFTPSPVVVGTTDRSGAPTYNWGANDTDVFVLNNTRPPLGNWFGCTWMNSTGYTKVC…
1a025	4	1a	229793	204230	61219	21973	0.192344	0.105769	175283	64833	0.555159	0.297785	MGCSFSIFLLALLSCLTVPASAYQVRNSTGLYHVTNDCPNSSIVYEAPDTILHAPGCVPCVREGNVSRCWVAMTPTVATRDGKLPATQLRRHIDLLVGSATLCSALYVGDLCGSVFLVGQLFTFSPRRHWTTQGCNCSIYPGHITGHRMAWDMMMNWSPTTALVMAQLLRIPQAILDMFAGAHWGVLAGIAYFSMVGSWTKVLVVLLLFAGVDAE----TYTSGGVVAYGTRALTGFFSQGSNQNIQLVNSNGSWHVNRTALNCNESLTTGWLAGLFYRFKFNSSGCPERLASCRRLTDFDQGWGPISYANGSGPDQRPYCWHYPPKPCGIVPAQSVCGPVYCFTPSPVVVGTTDRSGAPTYNWGANDTDVFVLNNTRPPLGNWFGCTWMNSTGYTKVC…
1a035	4	1a	160452	65896	9388	1142	0.0563561	0.0615553	6299	48957	0.295728	0.319334	MGCSFSIFLLALLSCLTVPASAYQVRNSTGLYHVTNDCPNSSIVYEAPDTILHAPGCVPCVREGNVSRCWVAMTPTVATRDGKLPATQLRRHIDLLVGSATLCSALYVGDLCGSVFLVGQLFTFSPRRHWTTQGCNCSIYPGHITGHRMAWDMMMNWSPTTALVMAQLLRIPQAILDMFAGAHWGVLVGIAYFSMVGSWTKVLAVLLLFAGVDAE----TYTSGGVVAYGTRALTGFFSQGSNQNIQLVNSNGSWHVNRTALNCNESLTTGWLAGLFYRFKFNSSGCPERLASCRRLTDFDQGWGPISYANGSGPDQRPYCWHYPPKPCGIVPAQSVCGPVYCFTPSPVVVGTTDRSGAPTYNWGANDTDVFVLNNTRPPLGNWFGCTWMNSTGYTKVC…
1a036	4	1a	306644	435116	22877	29686	0.073054	0.0183426	97967	173120	0.376767	0.143738	MGCSFSIFLLALLSCLTVPASAYQVRNSTGLYHVTNDCPNSSIVYEAPDTILHAPGCVPCVREGNVSRCWVAMTPTVATRDGKLPATQLRRHIDLLVGSATLCSALYVGDLCGSVFLVGQLFTFSPRRHWTTQGCNCSIYPGHITGHRMAWDMMMNWSPTTALVMAQLLRIPQAILDMFAGAHWGVLAGIAYFSMVGSWAKVLVVLLLFAGVDAE----TYTSGGVVAYGTRALTGFFSQGSNQNIQLVNSNGSWHVNRTALNCNESLTTGWLAGLFYRFKFNSSGCPERLASCRRLTDFDQGWGPISYANGSGPDQRPYCWHYPPKPCGIVPAQSVCGPVYCFTPSPVVVGTTDRSGAPTYNWGANDTDVFVLNNTRPPLGNWFGCTWMNSTGYTKVC…
1a037	5	1a	3397000	2955000	494413	323276	0.129356	0.0330158	950	39363	0.00637738	0.0070525	MGCSFSIFLLALLSCLTVPASAYQVRNSSGLYHVTNDCPNSSIVYEAADAILHTPGCVPCVREGNASRCWVAVTPTVATRDGNLPTTQLRRHIDLLVGSATLCSALYVGDLCGSVFLVGQLFTFSPRRHWTTQDCNCSIYPGHITGHRMAWDMMMNWSPTAALVVAQVLRIPQAILDMIAGAHWGVLAGIAYFSMVGNWAKVLVVLLLFAGVDAE----THVTGGSVGHTAAGLAGFFSPGAKQNIQLINTNGSWHINRTALNCNDSLNTGFLAGLFYYNKFNSSGCPERLASCRRLTDFAQGWGPISHADGGGSDERPYCWHYPPRPCGIVPAKSVCGPVYCFTPSPVVVGTTDRSGAPTYSWGENDTDVFVLNNTRPPLGNWFGCTWTNSTGFTKVC…
1a038	5	1a	9000000	9000000	6791000	5909000	0.705556	0.0565803	1562000	2337000	0.216611	0.0497163	MGCSFSIFLLALLSCLTVPASAYQVRNSSGLYHVTNDCPNSSIVYEAADAILHTPGCVPCVREGNASRCWVAVTPTVATRDGNLPTTQLRRHIDLLVGSATLCSALYVGDLCGSVFLVGQLFTFSPRRHWTTQDCNCSIYPGHITGHRMAWDMMMNWSPTAALVVAQVLRIPQAILDMIAGAHWGVLAGIAYFSMVGNWAKVLVVLLLFAGVDAE----THVTGGSVGHTAAGLAGFFSPGAKQNIQLINTNGSWHINRTALNCNDSLNTGFLAGLFYYNKFNSSGCPERLASCRRLTDFAQGWGPIGHADGGGSDERPYCWHYPPRPCGIVPAKSVCGPVYCFTPSPVVVGTTDRSGAPTYSWGENDTDVFVLNNTRPPLGNWFGCTWMNSTGFTKVC…
1a040	5	1a	1467000	1401000	213730	200704	0.144579	0.00650446	141202	331192	0.164799	0.0766788	MGCSFSIFLLALLSCLTVPASAYQVRNSSGLYHVTNDCPNSSIVYEADDAILHTPGCVPCVREGNASRCWVAITPTVATRDGKLPTTQLRRHIDLLVGSATLCSALYVGDLCGSVFLVGQQFTFSPRRHWTTQGCNCSIYPGHITGHRMAWDMMMNWSPTTALVVAQLLRIPQAIVDMIAGAHWGVLAGIAYFSMVGNWAKVLVVLLLFAGVDAK----TYTSGGSAAHATAGFTNLFTSGAKQNIQLINTNGSWHINRTALNCNDSLNTGWIAGLIYHHKFNSSGCPERLASCRLLTDFDQGWGPISYTNGSGPDQRPYCWHYPPKPCGIVPAKSVCGPVYCFTPSPVVVGTTDRSGAPTYNWGENDTDVFVLNNTRPPLGNWFGCTWMNSTGFTKVC…
1a041	5	1a	50233	19591	76052	4790	1.43396	1.75175	17907	56131	1.31327	1.08344	MGCSFSIFLLALLSCLTVPASAYQVRNSSGLYHVTNDCPNSSIVYEADDAILHTPGCVPCVREGNASRCWVAITPTVATRDGKLPTTQLRRHIDLLVGSATLCSALYVGDLCGSVFLVGQLFTFSPRRHWTTQGCNCSIYPGHITGHRMAWDMMMNWSPTTALVVAQLLRIPQAIVDMIAGAHWAVLAGIAYFSMVGNWAKVLVVLLLFAGVDAK----TYTSGGSAAHATAGFTNLFTSGAKQNIQLINTNGSWHINRTALNCNDSLNTGWIAGLIYHHKFNSSGCPERLASCRLLTDFDQGWGPISYTNGSGPDQRPYCWHYPPKPCGIVPAKSVCGPVYCFTPSPVVVGTTDRSGAPTYNWGENDTDVFVLNNTRPPLGNWFGCTWMNSTGFTKVC…
1a043	5	1a	2279	67686	5175	3379	0.969945	1.0954	5040	43607	5.51612	9.12362	MGCSFSIFLLALLSCLTVPASAYQVRNSSGLYHVTNDCPNSSIVYEADDAILHTPGCVPCVREGNASRCWVAMTPTVATRDGKLPTTQLRRHIDLLVGSATLCSALYVGDLCGSVFLVGQLFTFSPRRHWTTQGCNCSIYPGHITGHRMAWDMMMNWSPTTALVVAQLLRIPQAIVDMIAGAHWGVLAGIAYFSMVGNWAKVLVVLLLFAGVDAE----TYASGGSAAHATARFASLFTPGARQNIQLINTNGSWHINRTALNCNDSLNTGWIAGLIYHHKFNPSGCPERLASCRLLTDFDQGWGPISYTNGSGPDQRPYCWHYPPKPCGIVPAKSVCGPVYCFTPSPVVVGTTDRSGAPTYNWGENDTDVFVLNNTRPPLGNWFGCTWMNSTGFTKVC…
1a046	5	1a	5501	23669	1424	923	0.131452	0.101954	5526	19938	1.4262	1.50261	MGCSFSIFLLALLSCLTAPASAYQVRNSSGLYHVTNDCPNSSIVYEADDAILHTPGCVPCVREGNASRCWVAITPTVATRDGKLPTTQLRRHIDLLVGSATLCSALYVGDLCGSVFLVGQLFTFSPRRHWTTQGCNCSIYPGHITGHRMAWDMMMNWSPTTALVVAQLLRIPQAIVDMIAGAHWGVLAGIAYFSMVGNWAKVLVVLLLFAGVDAG----TYISGGSAARATSGLVSLLTPGAKQNIQLINTNGSWHINRTALNCNDSLNTGWIAGLIYHHKFNSSGCPERLASCRLLTDFDQGWGPISYTNGSGPDQRPYCWHYPPKPCGIVPAKSVCGPVYCFTPSPVVVGTTDRSGAPTYNWGENDTDVFVLNNTRPPLGNWFGCTWMNSTGFTKVC…
1a051	6	1a	78360	78514	1362	986	0.0149674	0.00276767	377	634	0.00644467	0.00189171	MGCSFSIFLLALLSCLTVPASAYQVRNSTGIYHVTNDCPNSSIVYEADNAILHTPGCVPCVREGNVSKCWVAMTPTVATRDGKLPTTQLRRHIDLLVGSATLCSALYVGDLCGSVFLVGQLFTFSPRRHWTTQECNCSIYPGHITGHRMAWDMMMNWSPTAALVVAQLLRIPQAIVDMIAGAHWGVLAGIAYFSMVGNWAKVLVVLLLFAGVDAD----TVLVGGQAAHTASRFTGLLTRGAKQNIQLINTNGSWHLNRTALNCNDSLNTGWLAGLFYYHKFNSSGCPERMASCRPLTDFDQGWGPISHANGSGPDQRPYCWHYPPRPCGIVAAKTVCGPVYCFTPSPVVVGTTDRAGAPAYNWGENDTDVFVLNNTRPPLGNWFGCTWMNSTGFTKAC…
1a052	6	1a	213220	199322	65187	59622	0.30288	0.0195517	337	1388	0.00418614	0.00295125	MGCSFSIFLLALLSCLTVPASAYQVRNSTGIYHVTNDCPNSSIVYEADNAILHTPGCVPCVREGNVSKCWVAMTPTVATRDGKLPTTQLRRHIDLLVGSATLCSALYVGDLCGSVFLVGQLFTFSPRRHWTTQECNCSIYPGHITGHRMAWDMMMNWSPTAALVVAQLLRIPQAIVDMIAGAHWGVLAGIAYFSMVGNWAKVLVVLLLFAGVDAS----TVLIGRQAARTASGFTAFLTQGAKQNIQLINTNGSWHLNRTALNCNDSLNTGWLAGLFYHHKFNSSGCPERMASCRPLTDFDQGWGPISHANGSGPDQRPYCWHYPPRPCGIVPAKNVCGPVYCFTPSPVVVGTTDRAGAPAYNWGENDTDVFVLNNTRPPLGNWFGCTWMNSTGFTKAC…
1a053	6	1a	228430	214948	24187	2519	0.0602888	0.0565485	1007	465	0.00332304	0.00141831	MGCSFSIFLLALLSCLTVPASAYQVRNSTGIYHVTNDCPNSSIVYEADNAILHTPGCVPCVREGNVSKCWVAMTPTVATRDGKLPTTQLRRHIDLLVGSATLCSALYVGDLCGSVFLVGQLFTFSPRRHWTTQECNCSIYPGHITGHRMAWDMMMNWSPTAALVVAQLLRIPQAIVDMIAGAHWGVLAGIAYFSMVGNWAKVLVVLLLFAGVDAN----TVLIGGQAAYTASSFTALLTPGAKQNIQLINTNGSWHLNRTALNCNDSLNTGWLAGLFYHHKFNSSGCPERMASCRPLTDFDQGWGPISHANGSGPDQRPYCWHYPPRPCGIVPAKTVCGPVYCFTPSPVVVGTTDRAGAPAYNWGENDTDVFVLNNTRPPLGNWFGCTWMNSTGFTKAC…
1a072	9	1a	1105000	1137000	209761	163112	0.166347	0.0241889	340946	719005	0.472867	0.194928	MGCSFSIFLLALLSCLTVPASAYQVRNSTGLYHVTNDCPNSSIVYEAADAILHTPGCVPCVREGNASRCWVAVTPTVATRDGKLPTTQLRRHIDLLVGSATLCSALYVGDLCGSVFLVGQLFTFSPRRHWTTQGCNCSIYPGHISGHRMAWDMMMNWSPTTALVVAQLLRIPQAILDMIAGAHWGVLAGIAYFSMVGNWAKVLVVLLLFAGVDAE----THVTGGTAGRAAAGLAGLFTQGARQSIQLINTNGSWHINSTALNCNDSLNTGWLAGLFYHYKFNSSGCPERLASCRPLTDFAQGWGPISHANGSGPDQRPYCWHYPPRPCGIVPAKSVCGPVYCFTPSPVVVGTTDRSGVPTYSWGENETDVFVLNNTRPPLGNWFGCTWMNSTGFTKVC…
1a073	9	1a	161348	134807	15706	37975	0.182727	0.0898913	24217	1321	0.08693	0.0908011	MGCSFSIFLLALLSCLTVPASAYQVRNSTGLYHVTNDCPNSSIVYEAVDAILHTPGCVPCVREGNASRCWVAITPTVATRDGKLPTTQLRRHIDLLVGSATLCSALYVGDLCGSVFLVGQLFTFSPRRHWTTQDCNCSIYLGHITGHRMAWDMMMNWSPTAALVMAQLLRIPQAIMDMIAGAHWGVLAGIAYFSMVGNWAKVLVVVLLFAGVDAS----THITGGAAGHTTAVFAGLFAPGAKQNIQLINSNGSWHINRTALNCNDSLNTGWLAGLIYNNKFNSSGCPERMASCRPLTDFDQGWGPISYTNGSGPDQRPYCWHYPPKPCGIVPAKSVCGPVYCFTPSPVVVGTTDRLGVPTYNWGANDTDVFVLNNTRPPLGNWFGCTWMNATGYTKVC…
1a079	11	1a	1296000	1079000	191683	121860	0.133129	0.0371344	329	219613	0.186494	0.0240977	MGCSFSIFLLALLSCLTVPASAYQVRNSSGLYHVTNDCPNSSIVYEADDAILHTPGCVPCVREGNASRCWVAITPTVATRDGKLPTTQLRRHIDLLVGSATLCSALYVGDLCGSVFLVGQLFTFSPRRHWTTQGCNCSIYPGHITGHRMAWDMMMNWSPTTALVVAQLLRIPQAIVDMIAGAHWGVLAGIAYFSMVGNWAKVLVVLLLFAGVDAK----TYASGGSAAHATAGFTSLFTPGAKQNIQLINTNGSWHINRTALNCNDSLNTGWIAGLIYHHKFNSSGCPERLASCRLLTDFDQGWGPISYTNGSGPDQRPYCWHYPPKPCGIVPAKSVCGPVYCFTPSPVVVGTTDRSGAPTYNWGENDTDVFVLNNTRPPLGNWFGCTWMNSTGFTKVC…
1a080	11	1a	735502	778070	219732	195432	0.274511	0.0205903	69230	188080	0.248721	0.00989255	MGCSFSIFLLALLSCLTVPASAYQVRNSSGLYHVTNDCPNSSIVYEADDAILHTPGCVPCVREGNASRCWVAITPTVATRDGKLPTTQLRRHIDLLVGSATLCSALYVGDLCGSVFLVGQLFTFSPRRHWTTQGCNCSIYPGHITGHRMAWDMMMNWSPTTALVVAQLLRIPQAIVDMIAGAHWGVLAGIAYFSMVGNWAKVLVVLLLFAGVDAK----TYTSGGSAAHATAGFTSLFTPGAKQNIQLINTNGSWHINRTALNCNDSLNTGWIAGLIYHHKFNSSGCPERLASCRLLTDFDQGWGPISYTNGSGPDQRPYCWHYPPKPCGIVPAKSVCGPVYCFTPSPVVVGTTDRSGAPTYNWGENDTDVFVLNNTRPPLGNWFGCTWMNSTGFTKVC…
1a082	11	1a	450286	524353	262640	332640	0.614317	0.0995189	165521	134976	0.310107	0.0455301	MGCSFSIFLLALLSCLTVPASAYQVRNSSGLYHVTNDCPNSSIVYEADDAILHTPGCVPCVREGNASRCWVAITPTVATRDGKLPTTQLRRHIDLLVGSATLCSALYVGDLCGSVFLVGQLFTFSPRRHWTTQGCNCSIYPGHITGHRMAWDMMMNWSPTTALVVAQLLRIPQATVDMIAGAHWGVLAGIAYFSMVGNWAKVLVVLLLFAGVDAK----TYTSGGSAAHATAGFTSLFTPGAKQNIQLINTNGSWHINRTALNCNDSLNTGWIAGLIYHHKFNSSGCPERLASCRLLTDFDQGWGPISYTNGSGPDQRPYCWHYPPKPCGIVPAKSVCGPVYCFTPSPVVVGTTDRSGAPTYNWGENDTDVFVLNNTRPPLGNWFGCTWMNSTGFTKVC…
1a083	11	1a	888002	663625	116492	84093	0.132035	0.0332443	3384	3028	0.0042207	0.000755939	MGCSFSIFLLALLSCLTVPASAYQVRNSSGLYHVTNDCPNSSIVYEADDAILHTPGCVPCVREGNASRCWVAITPTVATRDGKLPTTQLRRHIDLLVGSATLCSALYVGDLCGSVFLVGQLFTFSPRRHWTTQGCNCSIYPGHITGHRMAWDMMMNWSPTTALVVAQLLRIPQAIVDMIAGAHWGVLAGIAYFSVVGNWAKVLVVLLLFAGVDAK----TYTSGGSAAHATAGFTSLFTPGAKQNIQLINTNGSWHINRTALNCNDSLNTGWIAGLIYHHKFNSSGCPERLASCRLLTDFDQGWGPISYTNGSGPDQRPYCWHYPPKPCGIVPAKSVCGPVYCFTPSPVVVGTTDRSGAPTYNWGENDTDVFVLNNTRPPLGNWFGCTWMNSTGFTKVC…
1a085	11	1a	767233	878769	233589	155270	0.237334	0.0583558	114233	132940	0.150858	0.0177184	MGCSFSIFLLALLSCLTVPASAYQVRNSSGLYHVTNDCPNSSIVYEADDAILHTPGCVPCVREGNASRCWVAITPTVATRDGKLPTTQLRRHIDLLVGSATLCSALYVGDLCGSAFLVGQLFTFSPRRHWTTQGCNCSIYPGHITGHRMAWDMMMNWSPTTALVVAQLLRIPQAIVDMIAGAHWGVLAGIAYFSMVGNWAKVLVVLLLFAGVDAK----TYTSGGSAAHATAGFTSLFTPGAKQNIQLINTNGSWHINRTALNCNDSLNTGWIAGLIYHHKFNSSGCPERLASCRLLTDFDQGWGPISYTNGSGPDQRPYCWHYPPKPCGIVPAKSVCGPVYCFTPSPVVVGTTDRSGAPTYNWGENDTDVFVLNNTRPPLGNWFGCTWMNSTGFTKVC…
1a086	11	1a	494924	561154	196157	182137	0.359621	0.0302648	68203	177424	0.233502	0.121312	MGCSFSIFLLALLSCLTVPASAYQVRNSSGLYHVTNDCPNSSIVYEADDAILHTPGCVPCVREGNASRCWVAITPTVATRDGKLPTTQLRRHIDLLVGSATLCSALYVGDLCGSVFLVGQLFTFSPRRHWTTQGCNCSIYPGHITGHRMAWDMMMNWSPTTALVVAQLLRIPQAIVDMIAGAHWGVLAGIAYFSMVGNWAKVLVVLLLFAGVDAK----TYTSGGSAAHATAGFTSLFTPGAKQNIQLINTNGSWHINRTALNCNDSLNTGWIAGLIYHHKFNSSGCPERLASCRLLTDFDQGWGPISYTNGSGPDQRPYCWHYPPKPCGIVPAKSVCGPVYCFTPSPVVVGTTDRSGAPTYNWGENDTDVFVLNNTRPPLGNWFGCTWMNSTGFTKVC…
1a088	11	1a	407863	361918	149024	101963	0.327216	0.0744685	94117	109104	0.264942	0.0290559	MGCSFSIFLLALLSCLTVPASAYQVRNSSGLYHVTNDCPNSSIVYEADDAILHTPGCVPCVREGNASRCWVAITPTVATRDGKLPTTQLRRHIDLLVGSATLCSALYVGDLCGSVFLVGQLFTFSPRRHWTTQGCNCSIYPGHITGHRMAWDMMMNWSPTTALVVAQLLRIPQAIVDMIAGAHWGVLAGIAYFSMVGNWAKVLVVLLLFAGVDAK----TYTSGGSAAHATAGFTSLFTPGAKQNIQLINTNGSWHINRTALNCNDSLNTGWIAGLIYHHKFNSSGCPERLASCRLLTDFDQGWGPISYTNGSGPDQRPYCWHYPPKPCGIVPAKSVCGPVYCFTPSPVVVGTTDRSGAPTYNWGENDTDVFVLNNTRPPLGNWFGCTWMNSTGFTKVC…
1a089	12	1a	384206	369424	104783	61337	0.220511	0.0667927	210	5587	0.00769506	0.00824516	MGCSFSIFLLALLSCLTVPASAYQVRNSTGLYHVTNDCPNSSIVYETADTILHTPGCVPCVREGNTSKCWVAMTPTVATRDGRLPTTQLRRHIDLLVGSATFCSALYVGDLCGSIFLVSQLFTFSPRRHWTTQDCNCSIYPGHITGHRMAWDMMMNWSPTTALVVAQLLRIPQAIMDMIAGAHWGVLAGIAYFSMVGNWAKVLVVLLLFAGVDAE----THITGGSAARSVSAFSKFFTTGAKQNIQLINTNGSWHINRTALNCNESLETGWVAGLFYHHRFNSSGCPERLASCRPLTGFDQGWGPISYANGSGPDQRPYCWHYPPRPCGIVPAKSVCGPVYCFTPSPVVVGTTDKSGAPTYSWGENDTDVFVLNNTRPPLGNWFGCTWMNSTGFTKVC…
1a098	17	1a	49975	12893	21767	6592	0.691757	0.684276	10910	4856	0.384578	0.328331	MGCSFSIFLLALLSCLTVPASAYHVRNSSGLYHVTNDCPNSSIVYETADSILHSPGCVPCVREGNVSKCWVAVAPTVATRDGKLPTTQLRRHIDLLVGSATLCSALYVGDLCGSVFLVSQLFTFSPRRHWTTQECNCSMYPGHITGHRMAWDMMMNWSPTTALVVAQLLRVPQAILDMVAGAHWGVLAGMAYFSMVGNWAKVLVVLLLFAGVDAG----TYTTGGSAARTTAGLTGLFSPGAKQNIQLINTNGSWHINRTALNCNASLDTGWVAGLFYYHRFNSSGCRERMASCKPLADFAQGWGPISYANGSGFDQRPYCWHYPPKPCGIVPAQNVCGPVYCFTPSPVVVGTTDKLGAPTYNWGENDTDVLILNNTRPPLGNWFGCTWMNSSGFTKVC…
1a099	18	1a	443242	246854	81697	28127	0.173167	0.116282	17319	49124	0.104765	0.0693542	MGCSFSIFLLALLSCLTVPASAYQVRNSSGLYHVTNDCPNSSIVYETADAILHSPGCVPCVREGNASKCWVAVAPTVATRDGKLPATQLRRHIDLLVGTATLCSALYVGDLCGSVFLVGQLFTFSPRTHWTTQDCNCSIYPGHITGHRMAWDMMMNWSPTTALVVAQLLRVPQAIVDMIAGAHWGVLAGIAYFSMVGNWAKVLAVLLLFAGVDAD----THTIGGSVARTTAGLTGLLSPGARQDVRLINTNGSWHINRTALNCNASLNTGWLAGLFYHYKFNSSGCPERMASCRPLTDFDQGWGPISYANGSGPEHRPYCWHYPPKPCGIVPARTVCGPVYCFTPSPVVVGTTNKLGAPTYNWGDNDTDVFVLNNTRPPMGNWFGCTWMNSSGFTKVC…
1a100	18	1a	22693	18834	23683	634	0.590672	0.652355	562	944	0.0458604	0.00602695	MGCSFSIFLLALLSCLTVPASAYQVRNSSGLYHVTNDCPNSSIVYETADAILHSPGCVPCVREGNASKCWVAVAPTVATRDGKLPATQLRRHIDLLVGTATLCSALYVGDLCGSVFLVGQLFTFSPRTHWTTQDCNCSIYPGHITGHRMAWDMMMNWSPTTALVVAQLLRVPQAIVDMIAGAHWGVLAGIAYFSMVGNWAKVLAVLLLFAGVDAD----THTIGGSVARTTAGLTGLLSPGARQDVRLINTNGSWHINRTALNCNASLNTGWLAGLFYHYKFNSSGCPERMASCRPLTDFDQGWGPISYANGSGPEHRPYCWHYPPKPCGIVPARTVCGPVYCFTPSPVVVGTTDKLGAPTYSWGDNDTDVFVLNNTRPPMGNWFGCTWMNSSGFTKVC…
1a103	18	1a	16838	15377	1441	1123	0.0797543	0.0121724	24006	10069	1.05992	0.504161	MGCSFSIFLLALLSCLTVPASAYQVRNSSGLYHVTNDCPNSSIVYETADAILHSPGCVPCVREGNASKCWVAVAPTVATRDGKLPATQLRRHIDLLVGTATLCSALYVGDLCGSVFLVGQLFTFSPRTHWTTQDCNCSIYPGHITGHRMAWDMMMNWSPTTALVVAQLLRVPQAIVDMIAGAHWGVLAGIAYFSMVGNWAKVLAVLLLFAGVDAD----THTIGGSVARTTAGLTGLLSPGARQGVRLINTNGSWHINRTALNCNASLNTGWLAGLFYHYKFNSSGCPERMASCRPLTDFDQGWGPISYANGSGPEHRPYCWHYPPKPCGIVPARTVCGPVYCFTPSPVVVGTTNKLGAPTYNWGDNDTDVFVLNNTRPPMGNWFGCTWMNSSGFTKVC…
1a104	18	1a	10210	7763	1885	1448	0.188947	0.0414226	1646	5581	0.409697	0.267821	MGCSFSIFLLALLSCLTVPASAYQVRNSSGLYHVTNDCPNSSIVYETADAILHSPGCVPCVREGNASKCWVAVAPTVATRDGKLPATQLRRHIDLLVGTATLCSALYVGDLCGSVFLVGQLFTFSPRTHWTTQDCNCSIYPGHITGHRTAWDMMMNWSPTTALVVAQLLRVPQAIVDMIAGAHWGVLAGIAYFSMVGNWAKVLAVLLLFAGVDAD----THTIGGSVARTTAGLTGLLSPDARQDVRLINTNGSWHINRTALNCNASLNTGWLAGLFYHYKFNSSGCPERMASCRPLTDFDQGWGPISYANGSGPEHRPYCWHYPPKPCGIVPARTVCGPVYCFTPSPVVVGTTDKLGAPTYSWGDNDTDVFVLNNTRPPMGNWFGCTWMNSSGFTKVC…
1a107	18	1a	42909	38255	12579	10898	0.290208	0.0307706	4598	6409	0.136062	0.0274146	MGCSFSIFLLALLSCLTVPASAYQVRNSSGLYHVTNDCPNSSIVYETADAILHSPGCVPCVREGNASKCWVAVAPTVATRDGKLPATQLRRHIDLLVGTATLCSALYVGDLCGSVFLVGQLFTFSPRTHWTTQDCNCSIYPGHITGHRMAWDMMMNWSPTTALVVAQLLRVPQAIVDMIAGAHWGVLAGIAYFSMVGNWAKVLAVLLLFAGVDAD----THTIGGSVARTTAGLTGLLSPGARQGVRLINTNGSWHINRTALNCNASLNTGRLAGLFYHYKFNSSGCPERMASCRPLTDFDQGWGPISYANGSGPEHRPYCWHYPPKPCGIVPARTVCGPVYCFTPSPVVVGTTNKLGAPTYNWGDNDTDVFVLNNTRPPMGNWFGCTWMNSSGFTKVC…
1a113	20	1a	24411	3390	3288	1156	0.373241	0.416398	517	2181	0.226599	0.282971	MGCSFSIFLLALLSCLTVPASAYQVRNSTGLYHVTNDCPNSSIVYEAADAILHTPGCVPCVREGSVSRCWVAATPTVATRDGRLPTTQLRRHIDLLVGSATLCSALYVGDLCGSVFLVGQLFTISPRRHWTTQGCNCSIYPGHITGHRMAWDMMMNWSPTGALVIAQLLRIPQAILDMIAGAHWGVLAGIAYFSMVGNWAKVLVVLLLFAGVDAS----TYASGGSMAHTTAGLANLFTQGARQNIQLINTNGSWHINSTALNCNDSLQTGWIAGLFYRYKFNSSGCPERMASCRLLADFGQGWGPISHANGSGPDQRPYCWHYPPKPCGIVPAKSVCGPVYCFTPSPVVVGTTDRSGAPTYNWGENDTDVIVLNNTGPPLGNWFGCTWMNSTGFTKVC…
1a114	20	1a	18150	24672	13310	14722	0.670162	0.124279	16427	18799	0.84215	0.162242	MGCSFSIFLLALLSCLTVPASAYQVRNSSGLYHVTNDCPNSSIVYETADAILHSPGCVPCVREGNTSSCWVAVAPTVATRDGKLPTTQLRRHIDLLVGSATLCSALYVGDLCGSVFLVGQLFTFSPRRHWTTQDCNCSIYPGHITGHRMAWDMMMNWSPTAALVVSQLLRVPQAILDMIAGAHWGVLAGIAYFSMVGNWAKVLAVLLLFASVDAT--GNTYTTGGNVARVTSSFASLFTPGSNQNIQLINSNGSWHINRTALNCNASIDTGWIAGLLYHHKFNSSGCPERMASCRPLADFDQGWGPISYANGSGPEHRPYCWHYPPKPCGIVPARNVCGPVYCFTPSPVVVGTTDRLGVPTYNWGDNDTDVFVLNNTRPPLGNWFGCTWMNSSGFTKVC…
1a115	20	1a	119434	107114	1811	1092	0.0128521	0.00376843	5532	21473	0.119556	0.0819562	MGCSFSIFLLALLSCLTVPASAYQVRNSTGLYHVTNDCPNSSIVYEAADAILHTPGCVPCVREGSVSRCWVAVTPTVATRDGRLPTTQLRRHIDLLVGSATLCSALYVGDLCGSVFLVGQLFTISPRRHWTTQGCNCSIYPGHITGHRMAWDMMMNWSPTGALVIAQLLRIPQAILDMIAGAHWGVLAGIAYFSMVGNWAKVLVVLLLFAGVDAS----TYASGGSMARTTAGLANLFTQGAQQNIQLINTNGSWHINSTALNCNDSLQTGWIAGLLYRYKFNSSGCPERMASCRLLADFDQGWGPISHANGSGPDQRPYCWHYPPKPCGIVPAKSVCGPVYCFTPSPVVVGTTDRSGAPTYNWGENDTDVIVLNNTRPPLGNWFGCTWMNSTGFTKVC…
1a116	20	1a	5011	4156	1401	930	0.256513	0.0661534	334	587	0.101351	0.0340829	MGCSFSIFLLALLSCLTVPASAYQVRNSSGLYHVTNDCPNSSIVYETADAILHSPGCVPCVREGNASSCWVAVAPTVATRDGKLPTTQLRRHIDLLVGSATLCSALYVGDLCGSVFLVGQLFTFSPRRHWTTQDCNCSIYPGHITGHRMAWDMMMNWSPTAALVVSQLLRVPQAILDMIAGAHWGVLAGIAYFSMVGNWAKVLAVLLLFASVDAT--GNTYTTGGSVARATSSLTSLFAPGSKQNIQLINSNGSWHINRTALNCNASIDTGWVAGLLYHHKFNSSGCPERMASCRPLADFDQGWGPISYANGSGPEHRPYCWHYPPKPCGIVPARNVCGPVYCFTPSPVVVGTTDRLGVPTYNWGDSDTDVFVLNNTRPPLGNWFGCTWMNSSGFTKVC…
1a123	21	1a	162047	240530	4598	940	0.0142999	0.0115689	314	19299	0.0996652	0.027478	MGCSFSIFLLALLSCLTVPASAYQVRNSTGLYHVTNDCPNSSIVYEASDAILHVPGCVPCVREGNASRCWVAMTPTVATKDGKLPATQLRRHIDLLVGSATLCSALYVGDLCGSVFLVGQLFTFSPRRHWTTQDCNCSIYPGHVTGHRMAWDMMMNWSPTTALVMAQLLRIPQAILDMIAGAHWGVLAGIAYFSMVGNWAKVLVVLLLFAGVDAG----THVTGGSAGRTTAGIAGLLTQGAKQSIQLINTNGSWHINRTALNCNESLNTGWLAALFYSNKFNSSGCPERLASCRRLTDFAQGWGSIHYANGSGPDQRPYCWHYPPKPCGIVPARTVCGPVYCFTPSPVVVGTTDRSGAPTYTWGENETDVFVLNNTRPPLGNWFGCTWMNSSGFTKVC…
1a129	23	1a	584052	626132	219047	117925	0.278784	0.097307	319252	582453	0.745999	0.253367	MGCSFSIFLLALLSCLTVPASAYQVRNSTGLYHVTNDCPNSSIVYEAADAILHTPGCVPCVREGNASRCWVAVTPTVATRDGKLPTTQLRRHIDLLVGSATLCSALYVGDLCGSVFLVGQLFTFSPRRHWTTQGCNCSIYPGHITGHRMAWDMMMNWSPTAALVVAQLLRIPQAILDMIAGAHWGVLAGMAYFSMVGNWAKVLVVLLLFAGVDAE----THVSGGSVARTTSRLTNLFSPGAMQNIQLVNTNGSWHINRTALNCNDSLNTGWVAGLFYRYKFNSSGCPERLASCRRLTDFAQGWGPIRYANGSGPDQRPYCWHYPPKPCGFVPAKSVCGPVYCFTPSPVVVGTTDKSGAPTYSWGENDTDVFVLNNTRPPLGNWFGCTWMNSTGFTKVC…
1a130	23	1a	68894	84474	52416	39570	0.606027	0.121253	26582	81622	0.712875	0.429096	MGCSFSIFLLALLSCLTVPASAYQVRNSTGLYHVTNDCPNSSIVYEAADAILHTPGCAPCVREGNASRCWVAVTPTVATRDGKLPTTQLRRHIDLLVGSATLCSALYVGDLCGSVFLVGQLFTFSPRRHWTTQGCNCSIYPGHITGHRMAWDMMMNWSPTAALVVAQLLRIPQAILDMIAGAHWGVLAGMAYFSMVGNWAKVLVVLLLFAGVDAE----THVSGGTAARTTARLTNLFSPGAMQNIQLVNTNGSWHINRTALNCNDSLNTGWVAGLFYRYKFNSSGCPERLASCRRLTDFAQGWGPIRYANGSGPDQRPYCWHYPPKPCGFVPAKSVCGPVYCFTPSPVVVGTTDKSGAPTYSWGENDTDVFVLNNTRPPLGNWFGCTWMNSTGFTKVC…
1a131	23	1a	30166	21039	6690	17190	0.481664	0.267456	23284	12420	0.720156	0.296693	MGCSFSIFLLALLSCLTVPASAYQVRNSTGLYHVTNDCPNSSIVYEAADAILHTPGCVPCVREGNASRCWVAVTPTVATRDGKLPTTQLRRHIDLLVGSATLCSALYVGDLCGSVFLVGQLFTFSPRRHWTTQGCNCSIYPGHITGHRMAWDMMMNWSPTAALVVAQLLRIPQAILDMIAGAHWGVLAGMAYFSMVGNWAKVLVVLLLFAGVDAE----THVSGGSAARTTSRLTNLFSPGAMQNIQLVNTNGSWHINRTALNCNDSLNTGWVAGLFYRYKFNSSGCPERLASCRRLTDFAQGWGPIRYANGSGPDQRPYCWHYPPKPCGFVPARSVCGPVYCFTPSPVVVGTTDKPGAPTYNWGENDTDVFVLNNTRPPLGNWFGCTWMNSTGFTKVC…
1a132	23	1a	157367	176357	161344	142377	0.913053	0.0891523	113167	75745	0.567911	0.135358	MGCSFSIFLLALLSCLTVPASAYQVRNSTGLYHVTNDCPNSSIVYEAADAILHTPGCVPCVREGNASRCWVAVTPTVATRDGKLPTTQLRRHIDLLVGSATLCSALYVGDLCGSVFLVGQLFTFSPRRHWTTQGCNCSIYPGHITGHRMAWDMMMNWSPTAALVVAQLLRIPQAILDMIAGAHWGVLAGMAYFSMVGNWAKVLVVLLLFAGVDAE----THVSGGSAARTTSRLTNLFSPGAMQNIQLVNTNGSWHINRTALNCNDSLNTGWVAGLFYRYKFNSSGCPERLASCRRLTDFAQGWGPIRYANGIGPDQRPYCWHYPPKPCGFVPAKSVCGPVYCFTPSPVVVGTTDKSGAPTYSWGENDTDVFVLNNTRPPLGNWFGCTWMNSTGFTKVC…
1a133	23	1a	585327	391174	270057	259656	0.564787	0.130321	74415	178345	0.269496	0.144387	MGCSFSIFLLALLSCLTVPASAYQVRNSTGLYHVTNDCPNSSIVYEAADAILHTPGCVPCVREGNASRCWVAVTPTVATRDGKLPTTQLRRHIDLLVGSATLCSALYVGDLCGSVFLVGQLFTFSPRRHWTTQGCNCSIYPGHITGHRMAWDMMMNWSPTAALVVAQLLRIPQAILDMIAGAHWGVLAGMAYFSMVGNWAKVMVVLLLFAGVDAG----TYVSGGTAAHTTAGLASFFTPGAKQNIQLVNTNGSWHINRTALNCNDSLNTGWIAGLLYRYKFNSSGCPERLASCRRLTDFAQGWGPIRYANGSGPDQRPYCWHYPPKPCGFVPAKSVCGPVYCFTPSPVVVGTTDKSGAPTYNWGENDTDVFVLNNTRPPLGNWFGCTWMNSTGFTKVC…
1a134	23	1a	49437	111749	13441	1613	0.109805	0.117517	357	3647	0.0292056	0.0324432	MGCSFSIFLLALLSCLTVPASAYQVRNSTGLYHVTNDCPNSSIVYEAADAILHTPGCVPCVREGNASRCWVAVTPTVATRDGKLPTTQLRRHIDLLVGSATLCSALYVGDLCGSVFLVGQLFTFSPRRHWTTQGCNCSIYPGHITGHRMAWDMMMNWSPTAALVVAQLLRIPQAILDMIAGAHWGVLAGMAYFSMVGNWAKVMVVLLLFAGVDAG----TYVSGGTAAHTTAGLASFFTPGAKQNIQLVNTNGSWHINRTALNCNDSLNTGWIAGLLYRYKFNSSGCPERLASCRRLTDFAQGWGPIRYANGSGPDQRPYCWHYPPKPCGFVPAKSVCGPVYCFTPSPVVVGTTDKSGAPTYNWGENDTDVFILNNTRPPLGNWFGCTWMNSTGFTKVC…
1a135	23	1a	19969	4485	1928	1640	0.243554	0.180089	1515	4491	0.409974	0.408575	MGCSFSIFLLALLSCLTVPASAYQVRNSTGLYHVTNDCPNSSIVYEAADAILHTPGCVPCVREGNASRCWVAVTPTVATRDGKLPTTQLRRHIDLLVGSATLCSALYVGDLCGSVFLVGQLFTFSPRRHWTTQGCNCSIYPGHITGHRMAWDMMMNWSPTAALVVAQLLRIPQAILDMIAGAHWGVLAGMAYFSMVGNWAKVLAVLLLFAGVDAE----THVSGGTAARTTARLTNLFSPGAMQNIQLVNTNGSWHINRTALNCNDSLNTGWVAGLFYRYKFNSSGCPERLASCRRLTDFAQGWGPIRYANGSGPDQRPYCWHYPPKPCGFVPAKSVCGPVYCFTPSPVVVGTTDKSGAPTHSWGENDTDVFVLNNTRPPLGNWFGCTWMNSTGFTKVC…
1a136	23	1a	1661	1387	1314	858	0.718404	0.190097	171	1363	0.507381	0.460115	MGCSFSIFLLALLSCLTVPASAYQVRNSTGLYHVTNDCPNSSIVYEAADAILHTPGCVPCVREGNASRCWVAVTPTVATRDGKLPTTQLRRHIDLLVGSATLCSALYVGDLCGSVFLVGQLFTFSPRRHWTTQGCNCSIYPGHITGHRMAWDMMMNWSPTAALVVAQLLRIPQAILDMIAGAHWGVLAGMAYFSMVGNWAKVLAVLLLFAGVDAE----THVSGGTAARTTARLTNLFSPGAMQNIQLVNTNGSWHINRTALNCNDSLNTGWVAGLFYRYKFNSSGCPERLASCRRLTDFAQGWGPIRYANGSGPDQRPYCWHYPPKPCGFVPAKSVCGPVYCFTPSPVVVGTTDKSGAPTHSWGENDTDVFVLNNTRPPLGNWFGCTWMNSTGFTKVC…
1a138	24	1a	25860	36206	6669	20798	0.455193	0.287768	13211	9232	0.371934	0.10528	MGCSFSIFLLALLSCLTVPASAYQVRNSTGLYHVTNDCPNSSIVYEAADAILHTPGCVPCVREGNASRCWVAVTPTVATRDGKLPTTQLRRHIDLLVGSATLCSALYVGDLCGSVFLVGQLFTFSPRRHWTTQGCNCSIYPGHITGHRMAWDMMMNWSPTAALVVAQLLRIPQAILDMIAGAHWGVLAGMAYFSMVGNWAKVLVVLLLFAGVDAE----THVSGGTAARATARLANFFSPGAMQNIQLVNTNGSWHINRTALNCNDSLNTGWVAGLFYHYKFNSSGCPERLASCRRLNDFAQGWGPIRYANGSGPDQRPYCWHYPPKPCGFVPAKSVCGPVYCFTPSPVVVGTTDKLGAPTFSWGENDTDVFVLNNTRPPLGNWFGCTWMNSTGFTKVC…
1a139	24	1a	258787	255631	23039	22974	0.0894501	0.000650263	125916	168995	0.573312	0.096789	MGCSFSIFLLALLSCLTVPASAYQVRNSTGLYHVTNDCPNSSIVYEAADAILHTPGCVPCVREGNASRCWVAVTPTVATRDGKLPTTQLRRHIDLLVGSATLCSALYVGDLCGSVFLVGQLFTFSPRRHWTTQGCNCSIYPGHITGHRMAWDMMMNWSPTAALVVAQLLRIPQAILDMIAGAHWGVLAGMAYFSMVGNWAKVLVVLLLFAGVDAE----THVSGGTAARATARLANFFSPGAMQNIQLVNTNGSWHINRTALNCNDSLNTGWVAGLFYHYKFNSSGCPERLASCRRLNDFAQGWGPIRYANGSGPDQRPYCWHYPPKPCGFVPAKSVCGPVYCFTPSPVVVGTTDKSGAPTFSWGENDTDVFVLNNTRPPLGNWFGCTWMNSTGFTKVC…
1a140	24	1a	10608	3301	6821	1254	0.801862	0.869787	608	1632	0.222436	0.189204	MGCSFSIFLLALLSCLTVPASAYQVRNSTGLYHVTNDCPNSSIVYEAADAILHTPGCVPCVREGNASRCWVAVTPTVATRDGKLPTTQLRRHIDLLVGSATLCSALYVGDLCGSVFLVGQLFTFSPRRHWTTQGCNCSIYPGHITGHRMAWDMMMNWSPTAALVVAQLLRIPQAILDMIAGAHWGVLAGMAYFSMVGNWAKVLVVLLLFAGVDAE----THVSGGTAARTTARLTNLFSPGTMQNIQLVNTNGSWHINRTALNCNDSLNTGWVAGLFYRYKFNSSGCPERLASCRRLTDFAQGRGPIRYANGSGPDQRPYCWHYPPKPCGFVPAKSVCGPVYCFTPSPVVVGTTDKSGAPTYSWGENDTDVFVLNNTRPPLGNWFGCTWMNSTGFTKVC…
1a141	24	1a	18599	14301	1086	1044	0.0658657	0.0100502	9806	3584	0.414057	0.232598	MGCSFSIFLLALLSCLTVPASAYQVRNSTGLYHVTNDCPNSSIVYEAADAILHTPGCVPCVREGNASRCWVAVTPTVATRDGKLPTTQLRRHIDLLVGSATLCSALYVGDLCGSVFLVGQLFTFSPRRHWTTQGCNCSIYPGHITGHRMAWDMMMNWSPTAALVVAQLLRTPQAILDMIAGAHWGVLAGMAYFSMVGNWAKVLVVLLLFAGVDAE----THVSGGTAARTTARLTNLFSPGAMRNIQLVNTNGSWHINRTALNCNDSLNTGWVAGLFYRYKFNSSGCPERLASCRRLTDFAQGWGPIRYANGSGPDQRPYCWHYPPKPCGFVPAKSVCGPVYCFTPSPVVVGTTDKSGAPTYSWGENDTDVFVLNNTRPPLGNWFGCTWMNSTGFTKVC…
1a142	25	1a	187388	155029	34278	4516	0.114316	0.102481	19920	40357	0.17762	0.0724879	MGCSFSIFLLALLSCLTVPASAYQVRNSSGLYHVTNDCPNSSIVYEAADAILHTPGCVPCVREGNASRCWVAMTPTVATRDGKLPTTQLRRHIDLLVGSATLCSALYVGDLCGAVFLVGQLFTFSPRRHWTTQDCNCSIYPGHITGHRMAWDMMMNWSPTAALVVAQLLRVPQAILDMIAGAHWGVLAGIAYFSMVGNWAKVLAVLLLFAGVDAR----TRVTGGTAGRETAGFASIFSRGAKQNIQLINTNGSWHINRTALNCNDSLNTGWIAGLIYHHEFNSSGCPERLASCRPITDFDQGWGPISYANGSGHDQRPYCWHYPPKPCGIVPAKSVCGPVYCFTPSPVVVGTTDRAGAPTYGWGENDTDVFVLNNTRPPLGNWFGCTWMNSTGYTKVC…
1a143	25	1a	86431	139857	10351	9524	0.0930154	0.0257704	7747	8154	0.074417	0.0204132	MGCSFSIFLLALLSCLTVPASAYQVRNSSGLYHVTNDCPNSSIVYEAADAILHTPGCVPCVREGNASRCWVAMTPTVATRDGKLPTTQLRRHIDLLVGSATLCSALYVGDLCGAVFLVGQLFTFSPRRHWTTQDCNCSIYPGHITGHRMAWDMMMNWSPTAALVVAQLLRVPQAILDMIAGAHWGVLAGIAYFSMVGNWAKVLAVLLLFAGVDAQ----TRVTGGTAGRETAGLASIFSPGAKQNIQLINTNGSWHINRTALNCNDSLNTGWIAGLIYHHTFNSSGCPERLASCRPITDFDQGWGPISYANGSGHDQRPYCWHYPPKPCGIVPAKSVCGPVYCFTPSPVVVGTTDRAGAPTYGWGENDTDVFVLNNTRPPLGNWFGCTWMNSTGYTKVC…
1a144	25	1a	21629	36070	11534	1584	0.242546	0.229929	385	826	0.0223908	0.0116651	MGCSFSIFLLALLSCLTVPASAYQVRNSSGLYHVTNDCPNSSIVYEAADAILHTPGCVPCVREGNASRCWVAMTPTVATRDGKLPTTQLRRHIDLLVGSATLCSALYVGDLCGAVFLVGQLFTFSPRRHWTTQDCNCSIYPGHITGHRMAWDMMMNWSPTAALVVAQLLRVPQAILDMIAGAHWGVLAGIAYFSMVGNWAKVLAVLLLFAGVDAQ----TRVTGGTAGRETAGFASFFLPGAKQNIQLINTNGSWHINRTALNCNDSLNTGWIAGLIYHHKFNSSGCPERLASCRPITDFDQGWGPISYANGSGHDQRPYCWHYPPKPCGIVPAKSVCGPVYCFTPSPVVVGTTDRAGAPTYGWGENDTDVFVLNNTRPPLGNWFGCTWMNSTGYTKVC…
1a145	25	1a	48795	17107	3963	6506	0.206631	0.13152	3036	576	0.0712914	0.0737348	MGCSFSIFLLALLSCLTVPASAYQVRNSSGLYHVTNDCPNSSIVYEAADAILHTPGCVPCVREGNASRCWVAMTPTVATRDGKLPTTQLRRHIDLLVGSATLCSALYVGDLCGAVFLVGQLFTFSPRRHWTTQDCNCSIYPGHITGHRMAWDMMMNWSPTAALVVAQLLRVPQAILDMIAGAHWGVLAGIAYFSMVGNWAKVLAVLLLFAGVDAQ----TRVTGGTAGRETASFASIFSPGAKQNIQLINTNGSWHINRTALNCNDSLNTGWIAGLIYHHTFNSSGCPERLASCRPITDFDQGWGPISYANGSGHDQRPYCWHYPPKPCGIVPAKSVCGPVYCFTPSPVVVGTTDRAGAPTYGWGENDTDVFVLNNTRPPLGNWFGCTWMNSTGYTKVC…
1a146	25	1a	9897	36343	3071	4006	0.227448	0.155436	2009	390	0.0771017	0.085927	MGCSFSIFLLALLSCLTVPASAYQVRNSSGLYHVTNDCPNSSIVYEAADAILHTPGCVPCVREGNASRCWVAMTPTVATRDGKLPTTQLRRHIDLLVGSATLCSALYVGDLCGAVFLVGQLFTFSPRRHWTTQDCNCSIYPGHITGHRMAWDMMMNWSPTAALVVAQLLRVPQAILDMIAGAHWGVLAGIAYFSMVGNWAKVLAVLLLFAGVDAQ----TRVTGGTAGREIAGFASIFSPGAKQNIQLINTNGSWHINRTALNCNDSLNTGWIAGLIYLHKFNSSGCPERLASCRPITDFDQGWGPISYANGSGHDQRPYCWHYPPKPCGIVPAKSVCGPVYCFTPSPVVVGTTDRAGAPTYGWGENDTDVFVLNNTRPPLGNWFGCTWMNSTGYTKVC…
1a147	25	1a	50824	33217	1026	810	0.0228494	0.00637279	5497	3608	0.113314	0.0389958	MGCSFSIFLLALLSCLTVPASAYQVRNSSGLYHVTNDCPNSSIVYEAADAILHTPGCVPCVREGNASRCWVAMTPTVATRDGKLPTTQLRRHIDLLVGSATLCSALYVGDLCGAVFLVGQLFTFSPRRHWTTQDCNCSIYPGHITGHRMAWDMMMNWSPTAALVVAQLLRVPQAILDMIAGAHWGVLAGIAYFSMVGNWAKVLAVLLLFAGVDAQ----TRVTGGTAGREIAGFASIFSPGAKQNIQLINTNGSWHINRTALNCNDSLNTGWIAGLIYLHKFNSSGCPERLASCRPITDFDQGWGPISYANGSGHDQRPYCWHYPPKPCGIVPAKSVCGPVYCFTPSPVVVGTTDRAGAPTYGWGENDTDVFVLNNTRPPLGNWFGCTWMNSTGYTKVC…
1a148	25	1a	4893	47885	24389	14447	2.18702	2.21968	6694	11947	1.04975	1.08123	MGCSFSIFLLALLSCLTVPASAYQVRNSSGLYHVTNDCPNSSIVYEAADAILHTPGCVPCVREGNASRCWVAMTPTVATRDGKLPTTQLRRHIDLLVGSATLCSALYVGDLCGAVFLVGQLFTFSPRRHWTTQDCNCSIYPGHITGHRMAWDMMMNWSPTAALVVAQLLRVPQAILDMIAGAHWGVLAGIAYFSMVGNWAKVLAVLLLFAGVDAR----TRVTGGTAGRETAGFASIFSRGAKQNIQLINTNGSWHINRTALNCNDSLNTGWIAGLIYHHEFNSSGCPERLASCRPITDFDQGWGPISYANGSGHDQRPYCWHYPPKPCGIVPAKSVCGPVYCFTPSPVVVGTTDRAGAPTYGWGENDTDVFVLNNTRPPLGNWFGCTWMNSTGYTKVC…
1a149	25	1a	16650	14929	3667	2787	0.204985	0.0348004	4123	5334	0.300363	0.0483282	MGCSFSIFLLALLSCLTVPASAYQVRNSSGLYHVTNDCPNSSIVYEAADAILHTPGCVPCVREGNASRCWVAMTPTVATRDGKLPTTQLRRHIDLLVGSATLCSALYVGDLCGAVFLVGQLFTFSPRRHWTTQDCNCSIYPGHITGHRMAWDMMMNWSPTAALVVAQLLRVPQAILDMIAGAHWGVLAGIAYFSMVGNWAKVLAVLLLFAGVDAQ----TRVTGGTAGRETASFASIFSPGAKQNIQLINTNDSWHINRTALNCNDSLNTGWIAGLIYLHKFNSSDCPERLASCRPITDFDQGWGPISYANGSGHDQRPYCWHYPPKPCGIVPAKSVCGPVYCFTPSPVVVGTTDRAGAPTYGWGENDTDVFVLNNTRPPLGNWFGCTWMNSTGYTKVC…
1a150	25	1a	15273	8294	1142	540	0.0782315	0.0430417	1040	857	0.0882314	0.0318641	MGCSFSIFLLALLSCLTVPASAYQVRNSSGLYHVTNDCPNSSIVYEAADAILHTPGCVPCVREGNASRCWVAMTPTVATRDGKLPTTQLRRHIDLLVGSATLCSALYVGDLCGAVFLVGQLFTFSPRRHWTTQDCNCSIYPGHITGHRMAWDMMMNWSPTAALVVAQLLRVPQAILDMIAGAHWGVLAGIAYFSMVGNWAKVLAVLLLFAGVDAQ----TRVTGGTAGREIAGFASIFSLGAKQNIQLINTNGSWHINRTALNCNDSLNTGWIAGLIYLHKFNSSGCPERLASCRPITDFDQGWGPISYANGSGHDQRPYCWHYPPKPCGIVPAKSVCGPVYCFTPSPVVVGTTDRAGAPTYGWGENDTDVFVLNNTRPPLGNWFGCTWMNSTGYTKVC…
1a151	25	1a	593	6170	1070	1062	0.985205	0.938134	1614	323	0.895095	1.23437	MGCSFSIFLLALLSCLTVPASAYQVRNSSRLYHVTNDCPNSSIVYEAADAILHTPGCVPCVREGNASRCWVAMTPTVATRDGKLPTTQLRRHIDLLVGSATLCSALYVGDLCGAVFLVGQLFTFSPRRHWTTQDCNCSIYPGHITGHRMAWDMMMNWSPTAALVVAQLLRVPQAILDMIAGAHWGVLAGIAYFSMVGNWAKVLAVLLLFAGVDVQ----TRVTGGTAGRETAGFASFFLPGAKQNIQLINTNGSWHINRTALNCNDSLNTGWIAGLIYHHKFNSSGCPERLASCRPITDFDQGWGPISYANGSGHDQRPYCWHYPPKPCGIVPAKSVCGPVYCFTPSPVVVGTTDRAGAPTYGWGENDTDVFVLNNTRPPLGNWFGCTWMNSTGYTKVC…
1a152	26	1a	209695	243344	18478	40922	0.131842	0.0587786	22621	8762	0.0696564	0.036115	MGCSFSIFLLALLSCLTVPASAYQVRNSSGLYHVTNDCPNSSIVYEAADAILHTPGCVPCVREGNASRCWVAVTPTVATRDGKLPTTQLRRHIDLLVGSATLCSALYVGDLCGSAFLVGQLFTFSPRRHWTTQDCNCSIYPGQITGHRMAWDMMMNWSPTAALVVAQLLRIPQAIMDMIAGAHWGVLAGIAYFSMVGNWAKVLVVLLLFAGVDAE----THVTGGNAGRTTAGLVGLLTPGAKQNIQLINTNGSWHINSTALNCNESLNTGWLAGLFYQHKFNSSGCPERLASCRRLTDFAQGWGPISYANGSGLDERPYCWHYPPRPCGIVPAKSVCGPVYCFTPSPVVVGTTDRSGAPTYSWGANDTDVFVLNNTRPPLGNWFGCTWMNSTGFTKVC…
1a154	26	1a	123885	191122	5476	1264	0.0224177	0.0174394	383	1346	0.00575077	0.0040387	MGCSFSIFLLALLSCLTVPASAYQVRNSSGLYHVTNDCPNSSIVYEAADAILHTPGCVPCVREGNASRCWVAVTPTVATRDGKLPTTQLRRHIDLLVGSATLCSALYVGDLCGSVFLVGQLFTFSPRRHWTTQDCNCSIYPGHITGHRMAWDMMMNWSPTAALVVAQLLRIPQAIMDMIAGAHWGVLAGIAYFSMVGNWAKVLVVLLLFAGVDAE----THVTGGNAGRTTAGLVGLLTPGAKQNIQLINTNGSWHINSTALNCNESLNTGWLAGLFYQHKFNSSGCPERLASCRRLTDFAQGWGPISYANGSGLDERPYCWHYPPRPCGIVPAKSVCGPVYCFTPSPVVVGTTDRSGAPTYSWGANDTDVFVLNNTRPPLGNWFGCTWMNSTGFTKVC…
1a155	26	1a	209453	208939	2895	16634	0.0466764	0.0379178	1501	265	0.00422093	0.00341119	MGCSFSIFLLALLSCLTVPASAYQVRNSSGLYHVTNDCPNSSIVYEAADTILHTPGCVPCVREGNASRCWVAVTPTVATRDGKLPTTQLRRHIDLLVGSATLCSALYVGDLCGSVFLVGQLFTFSPRRHWTTQDCNCSIYPGHITGHRMAWDMMMNWSPTAALVVAQLLRIPQAIMDMIAGAHWGVLAGIAYFSMVGNWAKVLVVLLLFAGVDAE----THVTGGSAGRTIAGFTGLLTPGAKQNIQLINTNGSWHINSTALNCNDSLTTGWLAGLFYQHKFNSSGCPERLASCRRLTDFAQGWGPISYANGSGLDERPYCWHYPPRPCGIVPAKSVCGPVYCFTPSPVVVGTTDRSGAPTYSWGANDTDVFVLNNTRPPLGNWFGCTWMNSTGFTKVC…
1a156	27	1a	67974	67572	1458	7613	0.0669225	0.0524349	323	303	0.0046184	0.000171112	MGCSFSIFLLALLSCLTVPASAYQVRNSTGLYHVTNDCPNSSIVYEAADAILHTPGCVPCVREGNASRCWVAMTPTVATRDGKLPATQLRRHIDLLVGSATLCSALYVGDLCGSVFLVGQLFTFSPRRHWTTQGCNCSIYPGHITGHRMAWDMMMNWSPTTALVMAQLLRIPQAILDMIAGAHWGVLAGIAYFSMVGNWAKVLVVLLLFAGVDAE----THVTGGSAGHTVSGSVSLLAPGAKQNVQLINTNGSWHLNSTALNCNDSLNTGWLAGLFYHHKFNSSGCPERLASCRPLTDFDQGWGPISYANGSGPDQRPYCWHYPPKPCGIVPAKSVCGPVYCFTPSPVVVGTTDRSGAPTYSWGENDTDVFVLNNTRPPLGNWFGCTWMNSTGFTKVC…
1a157	28	1a	662544	635410	183015	140229	0.24915	0.0385606	101850	44161	0.112542	0.0514274	MGCSFSIFLLALLSCLTVPASAYQVRNSSGLYHVTNDCPNSSIVYEAADAILHTPGCVPCVREGNASRCWVALTPTVATRDGKLPTTQLRRHIDLLVGSATLCSALYVGDLCGSVFLVGQLFTFSPRRHWTTQDCNCSIYPGHITGHRMAWDMMMNWSPTTALVVAQLLRIPQAIMDMIAGAHWGVLAGIAYFSMVGNWAKVLVVLLLFAGVDAE----THVTGGNAGHTVARLAGLFSPGAKQNIQLINTNGSWHINSTALNCNDSLNTGWIAGLFYYRNFNSSGCPERLASCRRLSDFAQGWGPISYTNGSGPDERPYCWHYPPRPCGIVPAKSVCGPVYCFTPSPVVVGTTDRAGAPTYNWGANDTDVFVLNNTRPPLGNWFGCTWMNSTGFTKVC…
1b01	32	1b	2228000	1759000	96784	185152	0.071706	0.027887	358692	432820	0.201309	0.0350453	MGCSFSIFLLALLSCLTIPASAYEVRNASGLYHVTNDCSNASIVYETTDMIMHTPGCVPCVREDNSSRCWVALTPTLAARNASVPTVAIRRHVDLLVGAAAFCSAMYVGDLCGSVFLVSQLFTFSPRRHETVQDCNCSIYPGHVSGHRMAWDMMMNWSPTAALVVSQLLRIPQAVVDMVAGAHWGILAGLAYYSMVGNWAKVLIVMLLFTGVDGS----THVTGGTASHTTRHFASLFSSGASQRVQLINTNGSWHINRTALNCNDSLHTGFLAALFYTHKFNASGCPERMAHCRPIDEFAQGWGPITYAEGHGSDQRPYCWHYAPRQCGTIPASQVCGPVYCFTPSPVVVGTTDRFGAPTYTWGENETDVLILNNTRPPQGNWFGCTWMNSTGFTKTC…
1b02	32	1b	341407	336666	66888	87998	0.228432	0.0359984	75451	113966	0.27936	0.0656313	MGCSFSIFLLALLSCLTIPASAYEVRNASGLYHVTNDCSNASIVYETTDMIMHTPGCVPCVREDNSSRCWVALTPTLAARNASVPTVAIRRHVDLLVGAAAFCSAMYVGDLCGSVFLVSQLFTFSPRRHETVQDCNCSIYPGHVSGHRMAWDMMMNWSPTAALVVSQLLRIPQAVVDMVAGAHWGILAGLAYYSMVGNWAKVLIVMLLFTGVDGS----THVTGGTASHTTRHFASLFSSGASQRVQLINTNGSWHINRTALNCNDSLHTGFLAALFYTHKFNASGCPERMAHCRPIDEFAQGWGPITYAEGHGSDQRPYCWHYAPRQCGTIPASQVCGPVYCFTPSPVVVGTTDRFGAPTYTWGEDETDVLILNNTRPPQGNWFGCTWMNSTGFTKTC…
1b03	32	1b	154831	191220	70886	83088	0.449921	0.068544	50566	21552	0.210733	0.101707	MDCSFSIFLLALLSCLTIPASAYEVHNASGLYHVTNDCSNASIVYETTDMIMHTPGCVPCVREDNSSRCWVALTPTLAARNASVPTVAIRRHVDLLVGAAAFCSAMYVGDLCGSVFLVSQLFTFSPRRHETVQDCNCSIYPGHVSGHRMAWDMMMNWSPTAALVVSQLLRIPQAVVDMVAGAHWGILAGLAYYSMVGNWAKVLIVMLLFTGVDGS----THVTGGTASHTTRHFASLFSSGASQRVQLINTNGSWHINRTALNCNDSLHTGFLAALFYTHKFNASGCPERMAHCRPIDEFAQGWGPITYAEGHGSDQRPYCWHYAPRQCGTIPASQVCGPVYCFTPSPVVVGTTDRFGAPTYTWGENETDVLILNNTRPPQGNWFGCTWMNSTGFTKTC…
1b05	32	1b	528193	452463	78689	82399	0.165251	0.0153806	135172	155739	0.298429	0.0361278	MGCSFSIFLLALLSCLTIPASAYEVRNASGLYHVTNDCSNASIVYETTDMIMHTPGCVPCVREDNSSRCWVALTPTLAARNASVPTVAIRRHVDLLVGAAAFCSAMYVGDLCGSVFLVSQLFTFSPRRHETVQDCNCSIYPGHVSGHRMAWDMMMNWSPTAALVVSQLLRIPQAVVDMVAGAHWGILAGLAYYSMVGNWAKVLIVMLLFTGVDGS----THVTGGAASHTTRHFASLFSSGASQRVQLINTNGSWHINRTALNCNDSLHTGFLAALFYTHKFNASGCPERMAHCRPIDEFAQGWGPITYAEGHGSDQRPYCWHYAPRQCGTIPASQVCGPVYCFTPSPVVVGTTDRFGAPTYTWGENETDVLILNNTRPPQGNWFGCTWMNSTGFTKTC…
1b06	32	1b	758909	709922	191358	71119	0.178897	0.0949324	176274	320512	0.338595	0.114326	MGCSFSIFLLALLSCLTIPASAYEVRNASGLYHVTNDCSNASIVYETTDMIMHTPGCVPCVREDNSSRCWVALTPTLAARNASVPTVAIRRHVDLLVGAAAFCSAMYVGDLCGSVFLVSQLFTFSPRRHETVQDCNCSIYPGHVSGHRMAWDMMMNWSPTAALVVSQLLRIPQAVVDMVAGAHWGILAGLAYYSMVGNWAKVLIVMLLFTGVDGS----THVTGGTASHTTRHFASLFSSGASQRVQLINTNGSWHINRTALNCNDSLHTGFLAALFYTHKFNASGCPERMAHCRPIDEFAQGWGPITYAEGHGSDQRPYCWHYAPRQCGTIPASQVCGPVYCFTPSPVVVGTTDRFGAPTYTWGENETDVLILNNTRPPQGNWFGCTWMNSTGFTKTC…
1b07	32	1b	483567	393207	83618	56352	0.161356	0.0412309	157012	113207	0.311505	0.0693567	MGCSFSIFLLALLSCLTIPASAYEVRNASGLYHVTNDCSNTSIVYETTDMIMHTPGCVPCVREDNSSRCWVALTPTLAARNASVPTVAIRRHVDLLVGAAAFCSAMYVGDLCGSVFLVSQLFTFSPRRHETVQDCNCSIYLGHVSGHRMAWDMMMNWSPTAALVVSQLLRIPQAVVDMVAGAHWGILAGLAYYSMVGNWAKVLIVMLLFTGVDGS----THVTGGTASHTTRHFASLFSSGASQRVQLINTNGSWHINRTALNCNDSLHTGFLAALFYTHKFNASGCPERMAHCRPIDEFAQGWGPITYAEGHGSDQRPYCWHYAPRQCGTIPASQVCGPVYCFTPSPVVVGTTDRFGAPTYTWGENETDVLILNNTRPPQGNWFGCTWMNSTGFTKTC…
1b09	32	1b	326891	335866	81065	86628	0.25307	0.0104714	144946	87669	0.351045	0.0999702	MGCSFSIFLLALLSCLTIPASAYEVRNASGLYHVTNDCSNASIVYETTDMIMHTPGCVPCVREDNSSRCWVALTPTLAARNASVPTVAIRRHVDLLVGAAAFCSAMYVGDLCGSVFLVSQLFTFSPRRHETVQDCNCSIYPGHVSGHRMAWDMMMNWSPTAALVVSQLLRIPQAVVDMVAGAHWGILAGLAYYSMVGNWAKVLIVMLLFTGVDGS----THVTGGTASHTTRHFASLFSSGASQRVQLINTNGSWHINRTALNCNDSLHTGFLAALFYTHKFNASGCPERMAHCRPIDEFAQGWGPITYAEGHGSDQRPYCWHYAPRQCGTIPASQVCGPVYCFTPSPVVVGTTDRFGAPTYTWGENETDVLILNNTRPPQGNWFGCTWMNSTGFTKTC…
1b10	32	1b	992355	590734	86776	61243	0.0999318	0.0357586	64625	31125	0.0646435	0.0329321	MGCSFSIFLLALLSCLTIPASAYEVRNASGLYHVTNDCSNASIVYETTDMIMHTPGCVPCVREDNSSRCWVALTPTLAARNASVPTVAIRRHVDLLVGAAAFCSAMYVGDLCGSVFLVSQLFTFSPRRHETVQDCNCSIYPGHVSGHRMAWDMMMNWSPTAALVVSQLLRIPQAVVDMVAGAHWGILAGLAYYSMVGNWAKVLIVMLLFTGVDGS----THVTGGTASHTTRHFASLFSSGASQRVQLINTNGSWHINRTALNCNDSLHTGFLAALFYTHKFNASGCPERVAHCRPIDEFAQGWGPITYAEGHGSDQRPYCWHYAPRQCGTIPASQVCGPVYCFTPSPVVVGTTDRFGAPTYTWGENETDVLILNNTRPPQGNWFGCTWMNSTGFTKTC…
1b11	33	1b	184668	122226	27544	10814	0.130385	0.0736808	49730	12771	0.212452	0.156225	MGCSFSIFLLALLSCLTIPASAYEVRNVSGVYHVTNDCSNASIVYEAADIIMHTPGCVPCVRENNSSRCWVALTPTLAARNTSVPTTTIRRHVDLLVGAAAFCSAMYVGDLCGSVFLVSQLFTFSPRRHETVQDCNCSIYPGHVSGHRMAWDMMMNWSPTTALVVSQILRIPQTVVDMVAGAHWGVLAGLAYYSMVGNWAKVLIVMLLFAGVDGD----THTMGGAAGRDTHKFAGLFALGSSQNIQLINTNGSWHINRTALNCNDSLQTGFLAALFYTHKFNSSGCLERMASCRPIDKFDQGWGPITYAEPDNLDQRPYCWHYPPRPCGIIPASQVCGPVYCFTPSPVVVGTTDRSGVPTYTWGENETDVLLLNNTRPPQGNWFGCTWMNGTGFTKTC…
1b12	33	1b	229887	238295	120884	105175	0.483	0.0400358	87436	199596	0.613276	0.277052	MGCSFSIFLLALLSCLTIPASAYEVRNVSGVYHVTNDCSNASIVYEAADIIMHTPGCVPCVRENNSSRCWVALTPTLAARNTSVPTTTIRRHVDLLVGAAAFCSAMYVGDLCGSVFLVSQLFTFSPRRHETVQDCNCSIYPGHVSGHRMAWDMMMNWSPTTALVVSQILRIPQTVVDMVAGAHWGVLAGLAYYSMVGNWAKVLIVMLLFAGVDGD----THTMGGAAGRDTHKFTSLFSFGASQNVQLINTNGSWHINRTALNCNDSLQTGFLAALFYTRKFNSSGCLERMASCRPIDTFDQGWGPITYAEPNNPDQRPYCWHYPPRPCGVIPASKVCGPVYCFTPSPVVVGTTDRSGVPTYTWGENETDVLLLNNTRPPQGNWFGCTWMNGTGFTKTC…
1b13	33	1b	278703	233260	40536	51562	0.18132	0.031283	53125	71487	0.245333	0.0488723	MGCSFSIFLLALLSCLTIPASAYEVRNVSGVYHVTNDCSNASIVYEAADIIMHTPGCVPCVRENNSSRCWVALTPTLAARNTSVPTTTIRRHVDLLVGAAAFCSAMYVGDLCGSVFLVSQLFTFSPRRHETVQDCNCSIYPGHVSGHRMAWDMMMNWSPTTALVVSQLLRIPQTVVDMVAGAHWGVLAGLAYYSMVGNWAKVLIVMLLFAGVDGD----THTMGGAAGRDTHKFTSLFSFGASQNVQLINTNGSWHINRTALNCNDSLQTGFLAALFYTHKFNSSGCLERMASCRPIDKFDQGWGPITYAEPDNLDQRPYCWHYPPRPCGIIPASQVCGPVYCFTPSPVVVGTTDRSGVPTYTWGENETDVLLLNNTRPPQGNWFGCTWMNGTGFTKTC…
1b14	33	1b	72761	130218	29567	49451	0.423202	0.188328	6901	35294	0.225986	0.196873	MGCSFSIFLLALLSCLTIPASAYEVRNVSGVYHVTNDCSNASIVYEAADIIMHTPGCVPCVRENNSSRCWVALTPTLAARNTSVPTTTIRRHVDLLVGAAAFCSAMYVGDLCGSVFLVSQLFTFSPRRHETVQDCNCSIYPGHVSGHRMAWDMMMNWSPTTALVVSQLLRIPQTVVDMVAGAHWGVLAGLAYYSMVGNWAKVLIVMLLFAGVDGD----THTMGGAAGRDTHKFTSLFSFGASQNVQLINTNGSWHINRTALNCNDSLQTGFLAALFYTRKFNSSGCLERMASCRPIDTFDQGWGPITYAEPNNPDQRPYCWHYPPRPCGIIPASKVCGPVYCFTPSPVVVGTTDRSGVPTYTWGENETDVLLLNNTRPPQGNWFGCTWMNGTGFTKTC…
1b15	33	1b	10245	15343	7597	10620	0.741363	0.223763	8096	1152	0.376359	0.343806	MGCSFSIFLLALLSCLTIPASAYEVRNVSGVYHVTNDCSNASIVYEAADIIMHTPGCVPCVRENNSSRCWVALTPTLAARNTSVPTTTIRRHVDLLVGAAAFCSAMYVGDLCGSVFLVSQLFTFSPRRHETVQDCNCSIYPGHVSGHRMAWDMMMNWSPTTALVVSQILRIPQTVVDMVAGAHWGVLAGLAYYSMVGNWAKVLIVMLLFAGVDGD----THTMGGAAGRDTHKFTSLFSFGASQNVQLINTNGSWHINRTALNCNDSLQTGFLAALFYTRKFNSSGCLERMASCRPIDTFNQGWGPITYAEPNNPDQRPYCWHYPPRPCGIIPASKVCGPVYCFTPSPVVVGTTDRSGVPTYTWGENETDVLLLNNTRPPQGNWFGCTWMNGTGFTKTC…
1b16	34	1b	446414	389365	39148	31603	0.085049	0.012455	89217	87139	0.211996	0.0169574	MGCSFSIFLLALLSCLTIPASAHEVRNVSGVYHVTNDCSNASIVFEAADMILHAPGCVPCVRENNSSRCWVALTPTLAARNASVPITTIRRHVDLLVGVAAFCSAMYVGDLCGSVFLVSQLFTFSPRQHETVQDCNCSIYPGHVTGHRMAWDMMMNWSPTAALVVSQLLRIPQAVVDIVAGAHWGVLAGLAYYSMVGNWAKVLIVMLLFAGVDGGHQPGTHTVGAVAGSNTRGLAGLFDHGPSQKIQLVNTNGSWHINRTALNCNDSLQTGFITALFYTRRINSSGCPERMASCRSIDKFAQGWGPITYDERPSQDQRPYCWHYAPPPCGIVPASQVCGPVYCFTPSPVVVGTTDRFGAPTYSWGENETDVLLLNNTRPPQGNWFGCTWMNSTGFTKTC…
1b17	34	1b	776252	598169	32008	39662	0.053036	0.0103177	63866	116441	0.133428	0.0495034	MGCSFSIFLLALLSCLTIPASAHEVRNVSGVYHVTNDCSNASIVFEAADMILHAPGCVPCVRENNSSRCWVALTPTLAARNASVPITTIRRHVDLLVGVAAFCSAMYVGDLCGSVFLVSQLFTFSPRQHETVQDCNCSIYPGHVTGHRMAWDMMMNWSPTAALVVSQLLRIPQAVVDIVAGAHWGVLAGLAYYSMVGNWAKVLIVMLLFAGVDGGHQPGTHTVGAVAGSNTRGLAGLFDHGPSQKIQLVNTNGSWHINRTALNCNDSLQTGFITALFYTRRINSSGCPERMASCRSIDKFAQGWGPITYDERPSQDQRPYCWHYAPPPCGIVPASQVCGPVYCFTPSPVVVGTTDRFGAPTYSWGENETDVLLLNNTRPPQGNWFGCTWMNSTGFTKTC…
1b20	36	1b	316324	181688	15150	16156	0.0678186	0.0213308	20437	10241	0.0664582	0.0335923	MGCSFSIFLLALLSCLTIPASAYEVRNASGVYHVTNDCSNSSIVYEAADMIMHAPGCVPCVREGNSSRCWVALTPTLAARNSSVPTTAIRRHVDLLVGAAAFCSAMYVGDLCGSVLLVSQLFTISPRRHETVQDCNCSIYPGHVTGHRMAWDMMMNWSPTTALVVSQLLRIPQAIVDMVAGAHWGVLAGLAYYSMVGNWAKVLIVMLLFAGVDGE----TRTIGSEVGSATHRFTSVFSPGSRQKVQLINTNGSWHINRTALNCDESINTGFLAALFYVSHFNSSGCPERMASCRPISEFAQGWGPITYAEPDDPDQRPYCWHYAPRPCGIVPASQVCGPVYCFTPSPVVVGTTDRSGAPTYSWGENETDVLLLNNTRPPQGNWFGCTWMNSTGFTKTC…
1b21	36	1b	157829	66415	10308	1186	0.0614722	0.0673657	631	965	0.00853573	0.00459404	MGCSFSIFLLALLSCLTIPASAYEVRNASGVYHVTNDCSNSSIVYEAADMIMHAPGCVPCVREGNSSRCWVALTPTLAARNSSVPTTAIRRHVDLLVGAAAFCSAMYVGDLCGSVLLVSQLFTISPRRHETVQDCNCSIYPGHVTGHRMAWDMMMNWSPTTALVVSQLLRIPQAIVDMVAGAHWGVLAGLAYYSMVGNWAKVLIVMLLFAGVDGE----TRTIESEVGSATHRFTSVFSPGSRQKVQLINTNGSWHINRTALNCDESINTGFLAALFYVSHFNSSGCPERMASCRPISEFAQGWGPITYAEPDDPDQRPYCWHYAPRPCGIVPASQVCGPVYCFTPSPVVVGTTDRSGAPTYSWGENETDVLLLNNTRPPQGNWFGCTWMNSTGFTKTC…
1b23	37	1b	90391	7497	13092	9285	0.808088	0.817095	5673	8067	0.496185	0.502509	MGCSFSIFLLALLSCLTIPASAIEVRNVSGVYHVTNDCSNASIVYEAADVIMHTPGCVPCVRENNSSRCWVALTPTLAARNSSIPTTTIRRHVDLLVGTAAFCSAMYVGDLCGSVFLVSQLFTFSPRRHETVQDCNCSIYPGHVTGHRMAWDMMMNWSPTTALVVSQLLRIPQAVVDIVAGAHWGILAGLAYYSMVGNWAKVLIVMLLFAGVDGE----TQTMGGMTGRTLYGVTSFFAPGPSQNIQLINSNGSWHINRTALNCNDSLNTGFLAALFYTHRFNSSGCPERMASCRPLSEFAQGWGPITYAKPPSSDQKPYCWHYAPQPCGIVPAAQVCGPVYCFTPSPVVVGTTDRFGVPTYSWGENETDVLLLNNTRPPRGNWFGCTWMNGTGFTKTC…
1b25	38	1b	39125	71929	1114	904	0.0199084	0.00723412	400	170	0.00562329	0.00333804	MGCSFSIFLLALLSCLTIPASAIEVRNVSGVYHVTNDCSNASIVYEAADVIMHTPGCVPCVREGNSSRCWVALTPTLAARNSSIPTTTIRRHVDLLVGTAAFCSAMYVGDLCGSVFLVSQLFTFSPRRHETVQDCNCSIYPGHVSGHRMAWDMMMNWSPTTALVVSQLLRIPQAVVDVVVGAHWGVLAGLAYYSMVGNWAKVLIVMLLFAGVDGE----TYTTGGAQARNVRTFTSLFTAGPSQKIQLINTNGSWHINRTALNCNDSLNTGFLAALFYVQRFNASGCPERMASCRPIDKFAQGWGPITYVKPAISDQKPYCWHYAPQPCGIVPASQVCGPVYCFTPSPVVVGTTDRFGVPTYNWGENETDVLLLNNTRPPQGNWFGCTWMNGTGFTKTC…
1b26	39	1b	102827	57758	11355	17121	0.192488	0.0779511	32010	17890	0.337308	0.15828	MGCSFSIFLLALLSCLTIPASAYEVRNVSGVYHVTNDCSNSSIVYEAADMIMHTPGCVPCVRENNSSRCWVALTPTLAARNASVPTTTIRRHVDLLVGAAAFCSAMYVGDLCGSVFLVSQLFTFSPRRHETVQDCNCSIYPGHVTGHRMAWDMMMNWSPASALVVSQLLRIPQAVVDMVAGAHWGVLAGLAYYSMVGNWAKVLIVMLLFAGVDGT----THTIGGTQGRNTFGLTTLFSSGSSQRIQLVNTNGSWHINRTALNCNDSLNTGFLAALFYVNKFNASGCPERMASCRPIDEFDQGWGPITHAGPRSSDQRPYCWHYAPQPCGIVPAAQVCGPVYCFTPSPVVVGTTDQFGAPTYNWGENETDVLLLNNTRPPLGNWFGCTWMNSSGFTKTC…
1b27	39	1b	288822	296462	11588	40033	0.0882132	0.0561489	28413	67971	0.164707	0.078103	MGCSFSIFLLALLSCLTIPASAYEVRNVSGVYHVTNDCSNSSIVYEAADMIMHTPGCVPCVRENNSSRCWVALTPTLAARNASVPTTTIRRHVDLLVGAAAFCSAMYVGDLCGSVFLVSQLFTFSPRRHETVQDCNCSIYPGHVTGHRMAWDMMMNWSPASALVVSQLLRIPQAVVDMVAGAHWGVLAGLAYYSMVGNWAKVLIVMLLFAGVDGT----THTIGGTQGRNTFGITTLFSPGSSQRIQLVNTNGSWHINRTALNCNDSLNTGFLAALFYVNKFNASGCPERMASCRPIDEFDQGWGPITHAGPRSSDQRPYCWHYAPQPCGIVPAAQVCGPVYCFTPSPVVVGTTDQFGAPTYNWGENETDVLLLNNTRPPLGNWFGCTWMNSSGFTKTC…
1b28	39	1b	156726	183572	19082	45873	0.192072	0.0934141	14537	126676	0.417567	0.385962	MGCSFSIFLLALLSCLTIPASAYEVRNVSGVYHVTNDCSNSSIVYEAADMIMHTPGCVPCVRENNSSRCWVALTPTLAARNASVPTTTIRRHVDLLVGAAAFCSAMYVGDLCGSVFLVSQLFTFSPRRHETVQDCNCSIYPGHVTGHRMAWDMMMNWSPASALVVSQLLRIPQAVVDMVAGAHWGVLAGLAYYSMVGNWAKVLIVMLLFAGVDGT----THTIGGTQGRNTFGLTTLFSPGSSQRIQLVNTNGSWHINRTALNCNDSLNTGFLAALFYVNKFNASGCPERMASCRPIDEFDQGWGPITHAGPRSSDQRPYCWHYAPRPCGIVPAAQVCGPVYCFTPSPVVVGTTDQFGAPTYNWGENETDVLLLNNTRPPLGNWFGCTWMNSSGFTKTC…
1b30	39	1b	132563	112510	1285	17591	0.0775411	0.0779497	14771	19547	0.140976	0.0263454	MGCSFSIFLLALLSCLTIPASAYEVRNVSGVYHVTNDCPNSSIVYEAADMIMHTPGCVPCVRENNSSRCWVALTPTLAARNASVPTTTIRRHVDLLVGAAAFCSAMYVGDLCGSVFLVSQLFTFSPRRHETVQDCNCSIYPGHVTGHRMAWDMMMNWSPASALVVSQLLRIPQAVVDMVAGAHWGVLAGLAYYSMVGNWAKVLIVMLLFAGVDGT----THTIGGTQGRNTFGLTTLFSPGSSQRIQLVNTNGSWHINRTALNCNDSLNTGFLAALFYVNKFNASGCPERMASCRPIDEFDQGWGPITHAGPRSSDQRPYCWHYAPQPCGIVPAAQVCGPVYCFTPSPVVVGTTDQFGAPTYNWGENETDVLLLNNTRPPLGNWFGCTWMNSSGFTKTC…
1b31	39	1b	307291	208455	150376	154932	0.614542	0.136415	63755	111957	0.353684	0.138339	MGCSFSIFLLALLSCLTIPASAYEVRNVSGVYHVTNDCSNSSIVYEAADMIMHTPGCVPCVRENNSSRCWVALTPTLAARNASVPTTTIRRHVDLLVGAAAFCSAMYVGDLCGSVFLVSQLFTFSPRRHETVQDCNCSIYPGHVTGHRMAWDMMMNWSPASALVVSQLLRIPQAVVDMVAGAHWGVLAGLAYYSMVGNWAKVLIVMLLFAGVDGT----THTIGGTQGRNTFGLTTLFSPGSSQRIQLVNTNGSWHINRTALNCNDSLNTGFLAALFYVNKFNASGCPERMASCRPIDEFDQGWGPITHAGPRSSDQRPYCWHYAPQPCGIVPAAQVCGPVYCFTPSPVVVGTTDQFGAPTYNWGENETDVLLLNNTRPPLGNWFGCTWMNSSGFTKTC…
1b32	39	1b	124774	57895	44093	21637	0.415531	0.247655	7909	82603	0.572197	0.629018	MGCSFSIFLLALLSCLTIPASAYEVRNVSGVYHVTNDCSNSSIVYEAADMIMHTPGCVPCVRENDSSRCWVALTPTLAARNASVPTTTIRRHVDLLVGAAAFCSAMYVGDLCGSVFLVSQLFTFSPRRHETVQDCNCSIYPGHVTGHRMAWDMMMNWSPASALVVSQLLRIPQAVVDMVAGAHWGVLAGLAYYSMVGNWAKVLIVMLLFAGVDGT----THTIGGTQGRNTFGLTTLFSPGSSQRIQLVNTNGSWHINRTALNCNDSLNTGFLAALFYVNKFNASGCPERMASCRPIDEFDQGWGPITHAGPRSSDQRPYCWHYAPQPCGIVPAAQVCGPVYCFTPSPVVVGTTDQFGAPTYNWGENETDVLLLNNTRPPLGNWFGCTWMNSSGFTKTC…
1b33	39	1b	166490	170011	2926	2773	0.0169379	0.000563574	2331	58536	0.180902	0.192911	MGCSFSIFLLALLSCLTIPASAYEVRNVSGVYHVTNDCSNSSIVYEAADMIMHTPGCVPCVRENNSSRCWVALTPTLAARNASVPTTTIRRHVDLLVGAAAFCSAMYVGDLCGSVFLVSQLFTFSPRRHETVQDCNCSIYPGHVTGHRMAWDMMMNWSPASALVVSQLLRIPQAVVDMVAGAHWGVLAGLAYYSMVGNWAKVLIVMLLFAGVDGA----THTIGGTQGRNTYGLTTPFSPGSSQRIQLVNTNGSWHINRTALNCNDSLNTGFLAALFYVNKFNASGCPERMASCRPIDEFDQGWGPITHAGPRSSDQRPYCWHYAPQPCGIVPAAQVCGPVYCFTPSPVVVGTTDQFGAPTYNWGENETDVLLLNNTRPPLGNWFGCTWMNSSGFTKTC…
1b34	39	1b	359000	287252	19641	25444	0.0706344	0.0139126	156421	218601	0.587545	0.135951	MGCSFSIFLLALLSCLTIPASAYEVRNVSGVYHVTNDCSNSSIVYEAADMIMHTPGCVPCVRENNSSRCWVALTPTLAARNASVPTTTIRRHVDLLVGAAAFCSAMYVGDLCGSVFLVSQLFTFSPRRHETVQDCNCSIYPGHVTGHRMAWDMMMNWSPASALVVSQLLRIPQAVVDMVAGAHWGVLAGLAYYSMVGNWAKVLIVMLLFAGVDGA----THTIGGTQGRNTYGLTTLFSPGSSQRIQLVNTNGSWHINRTALNCNDSLNTGFLAALFYVNKFNASGCPERMASCRPIDEFDQGWGPITHAGPRSSDQRPYCWHYAPQPCGIVPAAQVCGPVYCFTPSPVVVGTTDQFGAPTYNWGENETDVLLLNNTRPPLGNWFGCTWMNSSGFTKTC…
1b38	41	1b	322465	321162	73543	11939	0.132813	0.110522	88955	126290	0.334426	0.0669859	MGCSFSIFLLALLSCLTIPASAIEVRNVSGVYHVTNDCSNASIVYEAADMIMHTPGCVPCVRENNSSRCWVALTPTLAARNSSIPTTTIRRHVDLLVGTAAFCSAMYVGDLCGSVFLVSQLFTFSPRRHETVQDCNCSIYPGHVSGHRMAWDMMMNWSPTTALVVSQLLRIPQAVVDMVAGAHWGVLAGLAYYSMVGNWAKVLIVMLLFAGVDGK----TYTTGGAQAHTARGLTTLFSFGPSQNIQLINTNGSWHINRTALNCNDSLNTGFLAALFYAHKFNASGCPERMASCRPIDKFAQGWGPITYAKPPSLDQKPYCWHYAPQPCGIVPASQVCGPVYCFTPSPVVVGTTDRFGVPTYSWGENETDVLLLNNTRPPRGNWFGCTWMNGTGFTKTC…
1b39	42	1b	44038	43833	26111	9266	0.402604	0.221362	3389	68428	0.817305	0.854678	MGCSFSIFLLALLSCLTIPASAIEVRNVSGMYHVTNDCSNASIVYEAADMIMHTPGCVPCVREDNSSRCWVALTPTLAARNSSIPTTTIRRHVDLLVGTAAFCSAMYVGDLCGSVFLVSQLFTFSPRRHETVQDCNCSIYPGHVSGHRMAWDMMMNWSPTTALVVSQLLRIPQALLDMVAGAHWGVLAGIAYYSMVGNWAKVLIVMLLFAGVDGA----TYVTGGAHARTTFGLTSLFTAGPTQNIQLINTNGSWHINRTALNCNDSLNTGFLAALFYAHKFNSSGCPERMASCRPIDKFDQGWGPITYTKPPSLDQKPYCWHYAPQPCGIVPASQVCGPVYCFTPSPVVVGTTDRYGVPTYSWGENETDVLLLNNTRPPRGNWFGCTWMNGTGFTKTC…
1b42	45	1b	2141000	2059000	1086000	937791	0.482039	0.0421937	920425	1186000	0.501721	0.0739264	MGCSFSIFLLALLSCLTIPASAYEVRNVSGVYHVTNDCSNSSIVYEAADMIMHTPGCVPCVRENNHSRCWTALTPTLAARNASVPTTAIRRHVDLLVGAAAFCSAMYVGDLCGSVFLVSQLFTFSPRRHETVQDCNCSIYPGHVSGHRMAWDMMMNWSPTAALVVSQLLRIPQAVVDMVAGAHWGVLAGLAYYSMVGNWAKVLIVMLLFAGVDGT----TYVTGGATARTTSGFASLFTPGASQKIQLINTNGSWHINRTALNCNDSLHTGFLAALFYTHKFNASGCPERMASCQPIDNFAQGWGPITYAEPRDLDQRPYCWHYAPRPCGIVPASEVCGPVYCFTPSPVVVGTTDRYGVPTYTWGENETDVLLLNNTRPPQGNWFGCTWMNGTGFTKTC…
1b43	45	1b	487088	357216	33892	31283	0.0790645	0.0145219	15302	41282	0.0686427	0.0387864	MGCSFSIFLLALLSCLTIPASAYEVRNVSGVYHVTNDCSNSSIVYEAADMIMHTPGCVPCVRENNHSRCWTALTPTLAARNASVPTTAIRRHVDLLVGAAAFCSAMYVGDLCGSVFLVSQLFTFSPRRHETVQDCNCSIYPGHVSGHRMAWDMMMNWSPTAALVVSQLLRIPQAVVDMVAGAHWGVLAGLAYYSMVGNWAKVLIVMLLFAGVDGT----THVAGGTAGRTTFGITSLFSPGASQKIQLVNTNGSWHINRTALNCNDSLQTGFLAALFYTHRFNASGCPERMASCQSIDNFAQGWGPITYAEPHGLDQRPYCWHYAPRPCGIVPASEVCGPVYCFTPSPVVVGTTDRYGVPTYTWGENETDVLLLNNTRPPQGNWFGCTWMNGTGFTKTC…
1b44	45	1b	2130000	1822000	439429	266902	0.17982	0.0533828	401671	704571	0.28163	0.092839	MGCSFSIFLLALLSCLTIPASAYEVRNVSGVYHVTNDCSNSSIVYEAADMIMHTPGCVPCVRENNHSRCWTALTPTLAARNASVPTTAIRRHVDLLVGAAAFCSAMYVGDLCGSVFLVSQLFTFSPRRHETVQDCNCSIYPGHVSGHRMAWDMMMNWSPTAALVVSQLLRIPQAVVDMVAGAHWGVLAGLAYYSMVGNWAKVLIVMLLFAGVDGS----THVSGGSAAHAASGLTRFFSPGPSQKIQLINTNGSWHINRTALNCNDSLQTGFLAALFYTHRFNASGCPERMASCQPIDNFAQGWGPITYVEPRDLDQRPYCWHYAPRPCGIVPASEVCGPVYCFTPSPVVVGTTDRYGVPTYTWGENETDVLLLNNTRPPQGNWFGCTWMNGTGFTKTC…
1b45	45	1b	1576000	1577000	261947	292851	0.175959	0.0113179	275304	428641	0.223262	0.0561556	MGCSFSIFLLALLSCLTIPASAYEVRNVSGVYHVTNDCSNSSIVYEAADMIMHTPGCVPCVRENNHSRCWTALTPTLAARNASVPTTAIRRHVDLLVGAAAFCSAMYVGDLCGSVFLVSRLFTFSPRRHETVQDCNCSIYPGHVSGHRMAWDMMMNWSPTAALVVSQLLRIPQAVVDMVAGAHWGVLAGLAYYSMVGNWAKVLIVMLLFAGVDGS----THVSGGSAAHAASGLTRFFSPGPSQKIQLINTNGSWHINRTALNCNDSLQTGFLAALFYTHRFNASGCPERMASCQPIDNFAQGWGPITYVEPRDLDQRPYCWHYAPRPCGIVPASEVCGPVYCFTPSPVVVGTTDRYGVPTYTWGENETDVLLLNNTRPPQGNWFGCTWMNGTGFTKTC…
1b46	45	1b	138551	176039	15370	15710	0.100218	0.0138488	10684	20676	0.101121	0.0399673	MGCSFSIFLLALLSCLTIPASAYEVRNVSGVYHVTNDCSNSSIVYEAADMIMHTPGCVPCVRENNHSRCWTALTPTLAARNASVPTTAIRRHVDLLVGAAAFCSAMYVGDLCGSVFLVSQLFTFSPRRHETVQDCNCSIYPGHVSGHRMAWDMMMNWSPTAALVVSQLLRIPQAVVDMVAGAHWGVLAGLAYYSMVGNWAKVLIVMLLFAGVDGT----THVAGETAGRTTFGITSLFSPGASQKIQLVNTNGSWHINRTALNCNDSLHTGFLAALFYTHKFNASGCPERMASCQPIDNFAQGWGPITYAEPRDLDQRPYCWHYAPRPCGIVPASEVCGPVYCFTPSPVVVGTTDRYGVPTYTWGENETDVLLLNNTRPPQGNWFGCTWMNGTGFTKTC…
1b47	45	1b	631688	688904	310288	259291	0.432117	0.0496681	235382	310378	0.414046	0.0689453	MGCSFSIFLLALLSCLTIPASAYEVRNVSGVYHVTNDCSNSSIVYEAADMIMHTPGCVPCVRENNHSRCWTALTPTLAARNASVPTTAIRRHVDLLVGAAAFCSAMYVGDLCGSVFLVSQLFTFSPRRHETVQDCNCSIYPGHVSGHRMAWDMMMNWSPTAALVVSQLLRIPQAVVDMVAGAHWGVLAGLAYYSMVGNWAKVLIVMLLFAGVDGT----TYVTGGATARTTSGFASLFTPGASQKIQLINTNGSWHINRTALNCNDSLQTGFLAALFYTHKFNASGCPERMASCQPIDNFAQGWGPITYAKPHDLDQRPYCWHYAPRPCGIVPASEVCGPVYCFTPSPVVVGTTDRYGVPTYTWGENETDVLLLNNTRPPQGNWFGCTWMNGTGFTKTC…
1b48	45	1b	2138000	1790000	366846	280421	0.166086	0.0308148	434546	824827	0.323151	0.120705	MGCSFSIFLLALLSCLTIPASAYEVRNVSGVYHVTNDCSNSSIVYEAADMIMHTPGCVPCVRENNHSRCWTALTPTLAARNASVPTTAIRRHVDLLVGAAAFCSAMYVGDLCGSVFLVSQLFTFSPRRHETVQDCNCSIYPGHVSGHRMAWDMMMNWSPTAALVVSQLLRIPQAVVDMVAGAHWGVLAGLAYYSMVGNWAKVLIVMLLFAGVDGS----THVSGGSAAHAASGLTRFFSPGPSQKIQLINTNGSWHINRTALNCNDSLQTGFLAALFYTHRFNASGCPERMASCQPIDNFAQGWGPITYVEPRDLDQRPYCWHYAPRPCGIVPASEVCGPVYCFTPSPVVVGTTDRYGVPTYTWGENETDVLLLNNTRPPQGNWFGCTWMNGTGFTKTC…
1b49	45	1b	213723	174290	13075	5304	0.0478613	0.0241499	30748	73386	0.271178	0.132743	MGCSFSIFLLALLSCLTIPASAYEVRNVSGVYHVTNDCSNSSIVYEAADMIMHTPGCVPCVRENNHSRCWTALTPTLAARNASVPTTAIRRHVDLLVGAAAFCSAMYVGDLCGSVFLVSQLFTFSPRRHETVQDCNCSIYPGHVSGHRMAWDMMMNWSPTAALVVSQLLRIPQAVVDMVAGAHWGVLAGLAYYSMVGNWAKVLIVMLLFAGVDGS----THVSGGSAAHAASGLTRFFSPGPSQKIQLINTNGSWHINRTALNCNDSLHTGFLAALFYTHKFNASGCPERMASCQPIDNFAQGWGPITYAEPRDLDQRPYCWHYAPRPCGIVPASEVCGPVYCFTPSPVVVGTTDRYGVPTYTWGENETDVLLLNNTRPPQGNWFGCTWMNGTGFTKTC…
1b50	45	1b	1319000	1033000	360944	274652	0.274292	0.0579625	355209	494311	0.366611	0.0867499	MGCSFSIFLWALLSCLTIPASAYEVRNVSGVYHVTNDCSNSSIVYEAADMIMHTPGCVPCVRENNHSRCWTALTPTLAARNASVPTTAIRRHVDLLVGAAAFCSAMYVGDLCGSVFLVSQLFTFSPRRHETVQDCNCSIYPGHVSGHRMAWDMMMNWSPTAALVVSQLLRIPQAVVDMVAGAHWGVLAGLAYYSMVGNWAKVLIVMLLFAGVDGG----THVSGGTAGRDTFGFTRLFSPGASQKIQLINTNGSWHINRTALNCNDSLQTGFLAALFYTHRFNASGCPERMASCQPIDNFAQGWGPITYAEPRGLDQRPYCWHYAPRPCGIVPASEVCGPVYCFTPSPVVVGTTDRYGVPTYTWGENETDVLLLNNTRPPQGNWFGCTWMNGTGFTKTC…
1b51	45	1b	1127000	813481	147515	184209	0.175531	0.0398522	179556	314081	0.261208	0.0964743	MGCSFSIFLLALLSCLTIPASAYEVRNVSGVYHVTNDCSNSSIVYEAADMIMHTPGCVPCVRENNHSRCWTALTPTLAARNASVPTTAIRRHVDLLVGAAAFCSAMYVGDLCGSVFLVSQLFTFSPRRHETVQDCNCSIYPGHVSGHRMAWDMMMNWSPTAALVVSQLLRIPQAVVDMVAGAHWGVLAGLAYYSMVGNWAKVLIVMLLFAGVDGS----THVSGGSAAHAASGLTRFFSPGPSQKIQLINTNGSWHINRTALNCNDSLQTGFLAALFYTHRFNASGCPERMASCQSIDNFAQGWGPITYAEPHGLDQRPYCWHYAPRPCGIVPASEVCGPVYCFTPSPVVVGTTDRYGVPTYTWGENETDVLLLNNTRPPQGNWFGCTWMNGTGFTKTC…
1b52	45	1b	1393000	1158000	659980	600164	0.498208	0.0596701	656627	632972	0.509854	0.0553077	MGCSFSIFLLALLSCLTIPASAYEVRNVSGVYHVTNDCSNSSIVYEAADMIMHTPGCVPCVRENNHSRCWTALTPTLAARNASVPTTAIRRHVDLLVGAAAFCSAMYVGDLCGSVFLVSQLFTFSPRRHETVQDCNCSIYPGHVSGHRMAWDMMMNWSPTAALVVSQLLRIPQAVVDMVAGAHWGVLAGLAYYSMVGNWAKVLIVMLLFAGVDGT----TYVTGGATARTTSGFASLFTPGASQKIQLINTNGSWHINRTALNCNDSLQTGFLAALFYTHKFNASGCPERMASCQPIDNFAQGWGPITYAKPHDLDQRPYCWHYAPRPCGIVPASEVCGPVYCFTPSPVVVGTTDRYGVPTYTWGENETDVLLLNNTRPPQGNWFGCTWMNGTGFTKTC…
1b53	45	1b	429603	304121	18129	54176	0.101514	0.0625843	383	18818	0.0269577	0.030784	MGCSFSIFLLALLSCLTIPASAYEVRNVSGVYHVTNDCSNSSIVYEAADMIMHTPGCVPCVRENNHSRCWTALTPTLAARNASVPTTAIRRHVDLLVGAAAFCSAMYVGDLCGSVFLVSQLFTFSPRRHETVQDCNCSIYPGHVSGHRMAWDMMMNWSPTAALVVSQLLRIPQAVVDMVAGAHWGVLAGLAYYSMVGNWAKVLIVVLLFAGVDGT----THVAGGTAGRTTFGITSLFSPGASQKIQLVNTNGSWHINRTALNCNDSLQTGFLAALFYTHRFNASGCPERMASCQSIDNFAQGWGPITYAEPHGLDQRPYCWHYAPRPCGIVPASEVCGPVYCFTPSPVVVGTTDRYGVPTYTWGENETDVLLLNNTRPPQGNWFGCTWMNGTGFTKTC…
1b54	45	1b	550530	413826	231993	257707	0.518214	0.0905667	149732	194382	0.364151	0.0811757	MGCSFSIFLLALLSCLTIPASAYEVRNVSGVYHVTNDCSNSSIVYEAADMIMHTPGCVPCVRENNHSRCWTALTPTLAARNASVPTTAIRRHVDLLVGAAAFCSAMYVGDLCGSVFLVSQLFTFSPRRHETVQDCNCSIYPGHVSGHRMAWDMMMNWSPTAALVVSQLLRIPQAVVDMVAGAHWGVLAGLAYYSMVGNWAKVLIVMLLFAGVDGT----THVAGGTAGRTTFGITSLFSPGASQKIQLINTNGSWHINRTALNCNDSLQTGFLAALFYTHRFNASGCPERMASCQPIDNFAQGWGPITYVEPHGLDQRPYCWHYAPRPCGIVPASEVCGPVYCFTPSPVVVGTTDRYGVPTYTWGENETDVLLLNNTRPPQGNWFGCTWMNGTGFTKTC…
